# Supplementary material for: 2-Chloro-N-[(4-chloro­phen­yl)(phen­yl)meth­yl]-N-[2-(4-nitro-1H-imidazol-1-yl)eth­yl]ethanamine
Source: Acta Crystallogr Sect E Struct Rep Online. 2011 Jan 26;67(Pt 2):o491. doi: 10.1107/S160053681100256X (PMC3051753; doi:10.1107/S160053681100256X)
Supplement: Supplementary file 1 [file e-67-0o491-sup1.cif]

##############################################################################
###                                                                        ###
###        Electronic paper (Acta Crystallographica Section E)             ###
###                                                                        ###
##############################################################################
#                                                                            #
# This CIF contains the data in a paper accepted for publication in Acta     #
# Crystallographica Section E. It conforms to the requirements of Notes      #
# for Authors for Section E, and has been peer reviewed under the auspices   #
# of the IUCr Commission on Journals.                                        #
#                                                                            #
# Full details of the Crystallographic Information File format               #
# are given in the paper "The Crystallographic Information File (CIF):       #
# a New Standard Archive File for Crystallography" by S. R. Hall, F. H.      #
# Allen and I. D. Brown [Acta Cryst. (1991), A47, 655-685].                  #
#                                                                            #
# The current version of the core CIF dictionary is obtainable from          #
# ftp://ftp.iucr.org/pub/cif_core.dic. The current version number is 2.4.    #
#                                                                            #
# Software is freely available for graphical display of the structure(s) in  #
# this CIF.  For information consult the CIF home page http://www.iucr.org/  #
# cif/home.html                                                              #
#                                                                            #
# This file may be used for bona fide research purposes within the           #
# scientific community so long as proper attribution is given to the journal # 
# article from which it was obtained.                                        #
#                                                                            #
##############################################################################
                                             
data_I
_audit_creation_method     SHELXL-97
_chemical_name_systematic
;
2-Chloro-<i>N</i>-[(4-chlorophenyl)(phenyl)methyl]-<i>N</i>-[2-(4-nitro-
1<i>H</i>-imidazol-1-yl)ethyl]ethanamine
;
_chemical_name_common     ?
_chemical_formula_moiety     'C20 H20 Cl2 N4 O2'
_chemical_formula_sum     'C20 H20 Cl2 N4 O2'
_chemical_formula_iupac     'C20 H20 Cl2 N4 O2'
_chemical_formula_weight     419.30
_chemical_melting_point     ?
_symmetry_cell_setting     monoclinic
_symmetry_space_group_name_H-M     'P 21/n'
_symmetry_space_group_name_Hall     '-P 2yn'
loop_
    _symmetry_equiv_pos_as_xyz
    'x, y, z'
    '-x+1/2, y+1/2, -z+1/2'
    '-x, -y, -z'
    'x-1/2, -y-1/2, z-1/2'
_cell_length_a     8.8206(16)
_cell_length_b     25.005(5)
_cell_length_c     9.0450(17)
_cell_angle_alpha     90.00
_cell_angle_beta     100.802(3)
_cell_angle_gamma     90.00
_cell_volume     1959.6(6)
_cell_formula_units_Z     4
_cell_measurement_theta_min     2.433
_cell_measurement_theta_max     21.286
_cell_measurement_temperature     298(2)
_exptl_crystal_description     block
_exptl_crystal_colour     colourless
_exptl_crystal_size_max     0.32
_exptl_crystal_size_mid     0.24
_exptl_crystal_size_min     0.18
_exptl_crystal_density_diffrn     1.421
_exptl_crystal_density_meas     ?
_exptl_crystal_density_method     'not measured'
_exptl_crystal_F_000     872
_exptl_absorpt_coefficient_mu     0.356
_exptl_absorpt_correction_type     multi-scan
_exptl_absorpt_process_details     '(SADABS; Sheldrick, 1996)'
_exptl_absorpt_correction_T_min     0.903
_exptl_absorpt_correction_T_max     0.938
_exptl_special_details
;
;
_diffrn_ambient_temperature     298(2)
_diffrn_radiation_type     MoK\a
_diffrn_radiation_wavelength     0.71073
_diffrn_radiation_source     'fine-focus sealed tube'
_diffrn_radiation_monochromator     graphite
_diffrn_measurement_device_type     'Bruker SMART CCD area-detector'
_diffrn_measurement_method     'phi and omega scans'
_diffrn_detector_area_resol_mean     ?
_diffrn_reflns_number     9838
_diffrn_reflns_av_R_equivalents     0.0369
_diffrn_reflns_av_sigmaI/netI     0.0415
_diffrn_reflns_theta_min     1.63
_diffrn_reflns_theta_max     25.00
_diffrn_reflns_theta_full     25.00
_diffrn_measured_fraction_theta_max     0.997
_diffrn_measured_fraction_theta_full     0.997
_diffrn_reflns_limit_h_min     -10
_diffrn_reflns_limit_h_max     7
_diffrn_reflns_limit_k_min     -29
_diffrn_reflns_limit_k_max     29
_diffrn_reflns_limit_l_min     -10
_diffrn_reflns_limit_l_max     10
_diffrn_standards_number     ?
_diffrn_standards_interval_count     ?
_diffrn_standards_interval_time     ?
_diffrn_standards_decay_%     ?
_refine_special_details
;
Refinement of <i>F</i>^2^ against ALL reflections. The weighted <i>R</i>-factor
<i>wR</i> and goodness of fit <i>S</i> are based on <i>F</i>^2^, conventional
<i>R</i>-factors <i>R</i> are based on <i>F</i>, with <i>F</i> set to zero for
negative <i>F</i>^2^. The threshold expression of <i>F</i>^2^ >
\s(<i>F</i>^2^) is used only for calculating <i>R</i>-factors(gt) <i>etc</i>.
and is not relevant to the choice of reflections for refinement.
<i>R</i>-factors based on <i>F</i>^2^ are statistically about twice as large
as those based on <i>F</i>, and <i>R</i>- factors based on ALL data will be
even larger.
;
_reflns_number_total     3449
_reflns_number_gt     2464
_reflns_threshold_expression     I>2sigma(I)
_refine_ls_structure_factor_coef     Fsqd
_refine_ls_matrix_type     full
_refine_ls_R_factor_all     0.0767
_refine_ls_R_factor_gt     0.0528
_refine_ls_wR_factor_gt     0.1265
_refine_ls_wR_factor_ref     0.1388
_refine_ls_goodness_of_fit_ref     1.030
_refine_ls_restrained_S_all     1.030
_refine_ls_number_reflns     3449
_refine_ls_number_parameters     253
_refine_ls_number_restraints     0
_refine_ls_hydrogen_treatment     constr
_refine_ls_weighting_scheme     calc
_refine_ls_weighting_details
         'calc w=1/[\s^2^(Fo^2^)+(0.0576P)^2^+0.9040P] where P=(Fo^2^+2Fc^2^)/3'
_atom_sites_solution_hydrogens     geom
_atom_sites_solution_primary     direct
_atom_sites_solution_secondary     difmap
_refine_ls_shift/su_max     0.001
_refine_ls_shift/su_mean     0.000
_refine_diff_density_max     0.489
_refine_diff_density_min     -0.238
_refine_ls_extinction_method     none
_refine_ls_extinction_coef     ?
_refine_ls_abs_structure_details     ?
loop_
    _atom_type_symbol
    _atom_type_description
    _atom_type_scat_dispersion_real
    _atom_type_scat_dispersion_imag
    _atom_type_scat_source
    'C' 'C' 0.0033 0.0016
                         'International Tables Vol C Tables 4.2.6.8 and 6.1.1.4'
    'H' 'H' 0.0000 0.0000
                         'International Tables Vol C Tables 4.2.6.8 and 6.1.1.4'
    'N' 'N' 0.0061 0.0033
                         'International Tables Vol C Tables 4.2.6.8 and 6.1.1.4'
    'O' 'O' 0.0106 0.0060
                         'International Tables Vol C Tables 4.2.6.8 and 6.1.1.4'
    'Cl' 'Cl' 0.1484 0.1585
                         'International Tables Vol C Tables 4.2.6.8 and 6.1.1.4'
_computing_data_collection     'SMART (Bruker, 2000)'
_computing_cell_refinement     'SAINT (Bruker, 2000)'
_computing_data_reduction     'SAINT (Bruker, 2000)'
_computing_structure_solution     'SHELXS97 (Sheldrick, 2008)'
_computing_structure_refinement     'SHELXL97 (Sheldrick, 2008)'
_computing_molecular_graphics     'SHELXTL (Sheldrick, 2008)'
_computing_publication_material     'SHELXTL (Sheldrick, 2008)'
loop_
    _atom_site_type_symbol
    _atom_site_label
    _atom_site_fract_x
    _atom_site_fract_y
    _atom_site_fract_z
    _atom_site_U_iso_or_equiv
    _atom_site_adp_type
    _atom_site_calc_flag
    _atom_site_refinement_flags
    _atom_site_occupancy
    _atom_site_disorder_assembly
    _atom_site_disorder_group
    C C1 0.3270(3) 0.05952(13) 0.0927(3) 0.0487(7) Uani d . 1 . .
    C C2 0.4173(4) 0.01834(13) 0.1569(4) 0.0615(9) Uani d . 1 . .
    H H2 0.3972 -0.0165 0.1231 0.074 Uiso calc R 1 . .
    C C3 0.5385(4) 0.02915(12) 0.2723(3) 0.0538(8) Uani d . 1 . .
    H H3 0.5994 0.0009 0.3161 0.065 Uiso calc R 1 . .
    C C4 0.5734(3) 0.07989(11) 0.3257(3) 0.0402(6) Uani d . 1 . .
    C C5 0.4771(3) 0.12070(12) 0.2588(3) 0.0498(7) Uani d . 1 . .
    H H5 0.4957 0.1556 0.2933 0.060 Uiso calc R 1 . .
    C C6 0.3544(3) 0.11081(12) 0.1423(3) 0.0514(8) Uani d . 1 . .
    H H6 0.2917 0.1386 0.0985 0.062 Uiso calc R 1 . .
    C C7 0.7143(3) 0.08861(11) 0.4496(3) 0.0401(6) Uani d . 1 . .
    H H7 0.7628 0.0533 0.4654 0.048 Uiso calc R 1 . .
    C C8 0.6827(3) 0.10452(10) 0.6032(3) 0.0400(6) Uani d . 1 . .
    C C9 0.8038(3) 0.10174(11) 0.7245(3) 0.0456(7) Uani d . 1 . .
    H H9 0.8999 0.0902 0.7091 0.055 Uiso calc R 1 . .
    C C10 0.7859(4) 0.11550(12) 0.8666(3) 0.0536(8) Uani d . 1 . .
    H H10 0.8695 0.1137 0.9463 0.064 Uiso calc R 1 . .
    C C11 0.6439(4) 0.13203(13) 0.8913(4) 0.0592(8) Uani d . 1 . .
    H H11 0.6313 0.1417 0.9875 0.071 Uiso calc R 1 . .
    C C12 0.5226(4) 0.13412(14) 0.7746(4) 0.0657(9) Uani d . 1 . .
    H H12 0.4263 0.1448 0.7912 0.079 Uiso calc R 1 . .
    C C13 0.5415(3) 0.12044(12) 0.6309(3) 0.0538(8) Uani d . 1 . .
    H H13 0.4573 0.1220 0.5518 0.065 Uiso calc R 1 . .
    C C14 0.9049(3) 0.10277(13) 0.2887(3) 0.0547(8) Uani d . 1 . .
    H H14A 0.9671 0.1308 0.2559 0.066 Uiso calc R 1 . .
    H H14B 0.8231 0.0941 0.2046 0.066 Uiso calc R 1 . .
    C C15 1.0037(4) 0.05433(13) 0.3272(4) 0.0591(8) Uani d . 1 . .
    H H15A 1.0457 0.0436 0.2400 0.071 Uiso calc R 1 . .
    H H15B 0.9407 0.0252 0.3526 0.071 Uiso calc R 1 . .
    C C16 0.7954(3) 0.18032(11) 0.3913(3) 0.0498(7) Uani d . 1 . .
    H H16A 0.7132 0.1884 0.4456 0.060 Uiso calc R 1 . .
    H H16B 0.7574 0.1876 0.2855 0.060 Uiso calc R 1 . .
    C C17 0.9333(4) 0.21643(13) 0.4485(3) 0.0557(8) Uani d . 1 . .
    H H17A 1.0205 0.2049 0.4051 0.067 Uiso calc R 1 . .
    H H17B 0.9081 0.2528 0.4158 0.067 Uiso calc R 1 . .
    C C18 1.1030(3) 0.19238(12) 0.6938(4) 0.0523(8) Uani d . 1 . .
    H H18 1.1775 0.1748 0.6516 0.063 Uiso calc R 1 . .
    C C19 0.9802(3) 0.22472(11) 0.8478(3) 0.0479(7) Uani d . 1 . .
    C C20 0.8953(3) 0.23602(11) 0.7104(4) 0.0521(8) Uani d . 1 . .
    H H20 0.8017 0.2542 0.6891 0.063 Uiso calc R 1 . .
    Cl Cl1 0.17478(11) 0.04618(4) -0.05458(11) 0.0835(3) Uani d . 1 . .
    Cl Cl2 1.15787(10) 0.06636(4) 0.48090(12) 0.0777(3) Uani d . 1 . .
    N N1 0.8356(2) 0.12352(9) 0.4102(2) 0.0412(5) Uani d . 1 . .
    N N2 0.9760(3) 0.21524(9) 0.6115(3) 0.0458(6) Uani d . 1 . .
    N N3 1.1106(3) 0.19743(10) 0.8388(3) 0.0538(6) Uani d . 1 . .
    N N4 0.9403(4) 0.23746(13) 0.9901(4) 0.0692(8) Uani d . 1 . .
    O O1 1.0250(3) 0.22177(12) 1.1050(3) 0.0897(9) Uani d . 1 . .
    O O2 0.8228(4) 0.26290(15) 0.9864(4) 0.1142(12) Uani d . 1 . .
loop_
    _atom_site_aniso_label
    _atom_site_aniso_U_11
    _atom_site_aniso_U_22
    _atom_site_aniso_U_33
    _atom_site_aniso_U_12
    _atom_site_aniso_U_13
    _atom_site_aniso_U_23
    C1 0.0397(16) 0.0603(19) 0.0430(17) -0.0055(14) -0.0002(13) -0.0095(14)
    C2 0.059(2) 0.0473(18) 0.073(2) -0.0065(16) -0.0015(18) -0.0138(16)
    C3 0.0534(18) 0.0446(17) 0.060(2) 0.0017(14) 0.0013(16) -0.0014(14)
    C4 0.0360(14) 0.0425(15) 0.0416(16) 0.0020(12) 0.0059(12) 0.0013(12)
    C5 0.0451(16) 0.0416(16) 0.0565(19) 0.0023(13) -0.0061(14) -0.0055(14)
    C6 0.0427(17) 0.0503(18) 0.0561(19) 0.0063(14) -0.0040(14) 0.0038(14)
    C7 0.0361(14) 0.0399(15) 0.0417(16) 0.0039(12) 0.0005(12) 0.0038(12)
    C8 0.0383(15) 0.0369(14) 0.0433(16) -0.0022(12) 0.0041(12) 0.0054(12)
    C9 0.0347(15) 0.0561(18) 0.0450(17) 0.0012(13) 0.0049(13) 0.0102(14)
    C10 0.0498(18) 0.068(2) 0.0392(17) -0.0077(16) -0.0004(14) 0.0072(15)
    C11 0.063(2) 0.068(2) 0.0475(18) -0.0007(17) 0.0118(16) -0.0073(16)
    C12 0.0505(19) 0.087(3) 0.059(2) 0.0159(18) 0.0107(17) -0.0067(18)
    C13 0.0397(16) 0.069(2) 0.0493(18) 0.0076(15) -0.0010(14) -0.0013(15)
    C14 0.0442(17) 0.076(2) 0.0419(17) -0.0036(16) 0.0032(14) 0.0063(15)
    C15 0.0513(19) 0.072(2) 0.057(2) -0.0036(17) 0.0181(16) -0.0093(17)
    C16 0.0454(17) 0.0521(18) 0.0463(17) -0.0048(14) -0.0055(14) 0.0111(14)
    C17 0.0549(19) 0.0574(19) 0.0500(18) -0.0139(15) -0.0022(15) 0.0171(15)
    C18 0.0396(16) 0.0621(19) 0.054(2) 0.0032(15) 0.0060(14) 0.0025(15)
    C19 0.0413(16) 0.0467(17) 0.0552(19) -0.0076(14) 0.0074(14) -0.0049(14)
    C20 0.0404(17) 0.0441(17) 0.067(2) 0.0010(14) -0.0030(16) -0.0054(15)
    Cl1 0.0626(6) 0.0995(7) 0.0751(6) -0.0043(5) -0.0216(5) -0.0236(5)
    Cl2 0.0537(5) 0.0773(6) 0.0937(7) 0.0113(4) -0.0080(5) 0.0054(5)
    N1 0.0341(12) 0.0473(13) 0.0411(13) 0.0014(10) 0.0038(10) 0.0070(10)
    N2 0.0381(13) 0.0465(13) 0.0494(15) -0.0064(11) -0.0001(11) 0.0047(11)
    N3 0.0452(15) 0.0627(16) 0.0507(16) -0.0013(13) 0.0017(12) 0.0051(13)
    N4 0.0560(19) 0.080(2) 0.072(2) -0.0215(16) 0.0145(17) -0.0256(17)
    O1 0.094(2) 0.117(2) 0.0570(16) -0.0273(18) 0.0125(16) -0.0085(15)
    O2 0.078(2) 0.151(3) 0.117(3) 0.012(2) 0.0262(18) -0.065(2)
_geom_special_details
;
All e.s.d.'s (except the e.s.d. in the dihedral angle between two l.s. planes)
are estimated using the full covariance matrix. The cell e.s.d.'s are taken
into account individually in the estimation of e.s.d.'s in distances, angles
and torsion angles; correlations between e.s.d.'s in cell parameters are only
used when they are defined by crystal symmetry. An approximate (isotropic)
treatment of cell e.s.d.'s is used for estimating e.s.d.'s involving l.s.
planes.
;
loop_
    _geom_bond_atom_site_label_1
    _geom_bond_atom_site_label_2
    _geom_bond_site_symmetry_2
    _geom_bond_distance
    _geom_bond_publ_flag
    C1 C2 . 1.364(4) ?
    C1 C6 . 1.365(4) ?
    C1 Cl1 . 1.737(3) ?
    C2 C3 . 1.374(4) ?
    C2 H2 . 0.9300 ?
    C3 C4 . 1.372(4) ?
    C3 H3 . 0.9300 ?
    C4 C5 . 1.392(4) ?
    C4 C7 . 1.524(4) ?
    C5 C6 . 1.384(4) ?
    C5 H5 . 0.9300 ?
    C6 H6 . 0.9300 ?
    C7 N1 . 1.475(3) ?
    C7 C8 . 1.520(4) ?
    C7 H7 . 0.9800 ?
    C8 C13 . 1.375(4) ?
    C8 C9 . 1.382(4) ?
    C9 C10 . 1.368(4) ?
    C9 H9 . 0.9300 ?
    C10 C11 . 1.376(4) ?
    C10 H10 . 0.9300 ?
    C11 C12 . 1.356(4) ?
    C11 H11 . 0.9300 ?
    C12 C13 . 1.384(4) ?
    C12 H12 . 0.9300 ?
    C13 H13 . 0.9300 ?
    C14 N1 . 1.450(4) ?
    C14 C15 . 1.495(4) ?
    C14 H14A . 0.9700 ?
    C14 H14B . 0.9700 ?
    C15 Cl2 . 1.779(3) ?
    C15 H15A . 0.9700 ?
    C15 H15B . 0.9700 ?
    C16 N1 . 1.466(3) ?
    C16 C17 . 1.525(4) ?
    C16 H16A . 0.9700 ?
    C16 H16B . 0.9700 ?
    C17 N2 . 1.452(4) ?
    C17 H17A . 0.9700 ?
    C17 H17B . 0.9700 ?
    C18 N3 . 1.307(4) ?
    C18 N2 . 1.350(4) ?
    C18 H18 . 0.9300 ?
    C19 N3 . 1.353(4) ?
    C19 C20 . 1.355(4) ?
    C19 N4 . 1.432(4) ?
    C20 N2 . 1.348(4) ?
    C20 H20 . 0.9300 ?
    N4 O2 . 1.211(4) ?
    N4 O1 . 1.225(4) ?
loop_
    _geom_angle_atom_site_label_1
    _geom_angle_atom_site_label_2
    _geom_angle_atom_site_label_3
    _geom_angle_site_symmetry_1
    _geom_angle_site_symmetry_3
    _geom_angle
    _geom_angle_publ_flag
    C2 C1 C6 . . 121.1(3) ?
    C2 C1 Cl1 . . 119.2(2) ?
    C6 C1 Cl1 . . 119.8(2) ?
    C1 C2 C3 . . 119.0(3) ?
    C1 C2 H2 . . 120.5 ?
    C3 C2 H2 . . 120.5 ?
    C4 C3 C2 . . 122.8(3) ?
    C4 C3 H3 . . 118.6 ?
    C2 C3 H3 . . 118.6 ?
    C3 C4 C5 . . 116.5(3) ?
    C3 C4 C7 . . 119.3(2) ?
    C5 C4 C7 . . 124.2(2) ?
    C6 C5 C4 . . 121.8(3) ?
    C6 C5 H5 . . 119.1 ?
    C4 C5 H5 . . 119.1 ?
    C1 C6 C5 . . 118.9(3) ?
    C1 C6 H6 . . 120.6 ?
    C5 C6 H6 . . 120.6 ?
    N1 C7 C8 . . 109.3(2) ?
    N1 C7 C4 . . 115.8(2) ?
    C8 C7 C4 . . 116.5(2) ?
    N1 C7 H7 . . 104.6 ?
    C8 C7 H7 . . 104.6 ?
    C4 C7 H7 . . 104.6 ?
    C13 C8 C9 . . 117.5(3) ?
    C13 C8 C7 . . 124.7(3) ?
    C9 C8 C7 . . 117.8(2) ?
    C10 C9 C8 . . 121.7(3) ?
    C10 C9 H9 . . 119.2 ?
    C8 C9 H9 . . 119.2 ?
    C9 C10 C11 . . 119.8(3) ?
    C9 C10 H10 . . 120.1 ?
    C11 C10 H10 . . 120.1 ?
    C12 C11 C10 . . 119.7(3) ?
    C12 C11 H11 . . 120.2 ?
    C10 C11 H11 . . 120.2 ?
    C11 C12 C13 . . 120.4(3) ?
    C11 C12 H12 . . 119.8 ?
    C13 C12 H12 . . 119.8 ?
    C8 C13 C12 . . 121.0(3) ?
    C8 C13 H13 . . 119.5 ?
    C12 C13 H13 . . 119.5 ?
    N1 C14 C15 . . 115.1(2) ?
    N1 C14 H14A . . 108.5 ?
    C15 C14 H14A . . 108.5 ?
    N1 C14 H14B . . 108.5 ?
    C15 C14 H14B . . 108.5 ?
    H14A C14 H14B . . 107.5 ?
    C14 C15 Cl2 . . 111.8(2) ?
    C14 C15 H15A . . 109.2 ?
    Cl2 C15 H15A . . 109.2 ?
    C14 C15 H15B . . 109.2 ?
    Cl2 C15 H15B . . 109.2 ?
    H15A C15 H15B . . 107.9 ?
    N1 C16 C17 . . 112.0(2) ?
    N1 C16 H16A . . 109.2 ?
    C17 C16 H16A . . 109.2 ?
    N1 C16 H16B . . 109.2 ?
    C17 C16 H16B . . 109.2 ?
    H16A C16 H16B . . 107.9 ?
    N2 C17 C16 . . 111.8(2) ?
    N2 C17 H17A . . 109.3 ?
    C16 C17 H17A . . 109.3 ?
    N2 C17 H17B . . 109.3 ?
    C16 C17 H17B . . 109.3 ?
    H17A C17 H17B . . 107.9 ?
    N3 C18 N2 . . 113.2(3) ?
    N3 C18 H18 . . 123.4 ?
    N2 C18 H18 . . 123.4 ?
    N3 C19 C20 . . 112.3(3) ?
    N3 C19 N4 . . 121.4(3) ?
    C20 C19 N4 . . 126.2(3) ?
    N2 C20 C19 . . 105.0(3) ?
    N2 C20 H20 . . 127.5 ?
    C19 C20 H20 . . 127.5 ?
    C14 N1 C16 . . 112.7(2) ?
    C14 N1 C7 . . 113.5(2) ?
    C16 N1 C7 . . 115.5(2) ?
    C20 N2 C18 . . 106.5(2) ?
    C20 N2 C17 . . 126.7(3) ?
    C18 N2 C17 . . 126.8(3) ?
    C18 N3 C19 . . 103.0(3) ?
    O2 N4 O1 . . 125.0(3) ?
    O2 N4 C19 . . 116.4(3) ?
    O1 N4 C19 . . 118.5(3) ?
loop_
    _geom_torsion_atom_site_label_1
    _geom_torsion_atom_site_label_2
    _geom_torsion_atom_site_label_3
    _geom_torsion_atom_site_label_4
    _geom_torsion_site_symmetry_1
    _geom_torsion_site_symmetry_2
    _geom_torsion_site_symmetry_3
    _geom_torsion_site_symmetry_4
    _geom_torsion
    _geom_torsion_publ_flag
    C6 C1 C2 C3 . . . . -0.6(5) ?
    Cl1 C1 C2 C3 . . . . 179.4(2) ?
    C1 C2 C3 C4 . . . . -0.4(5) ?
    C2 C3 C4 C5 . . . . 1.3(4) ?
    C2 C3 C4 C7 . . . . -177.3(3) ?
    C3 C4 C5 C6 . . . . -1.3(4) ?
    C7 C4 C5 C6 . . . . 177.2(3) ?
    C2 C1 C6 C5 . . . . 0.6(5) ?
    Cl1 C1 C6 C5 . . . . -179.4(2) ?
    C4 C5 C6 C1 . . . . 0.4(5) ?
    C3 C4 C7 N1 . . . . 118.5(3) ?
    C5 C4 C7 N1 . . . . -60.0(3) ?
    C3 C4 C7 C8 . . . . -110.9(3) ?
    C5 C4 C7 C8 . . . . 70.6(3) ?
    N1 C7 C8 C13 . . . . 121.7(3) ?
    C4 C7 C8 C13 . . . . -11.9(4) ?
    N1 C7 C8 C9 . . . . -59.8(3) ?
    C4 C7 C8 C9 . . . . 166.6(2) ?
    C13 C8 C9 C10 . . . . -1.6(4) ?
    C7 C8 C9 C10 . . . . 179.7(3) ?
    C8 C9 C10 C11 . . . . 0.7(4) ?
    C9 C10 C11 C12 . . . . 0.5(5) ?
    C10 C11 C12 C13 . . . . -0.9(5) ?
    C9 C8 C13 C12 . . . . 1.2(4) ?
    C7 C8 C13 C12 . . . . 179.8(3) ?
    C11 C12 C13 C8 . . . . 0.0(5) ?
    N1 C14 C15 Cl2 . . . . -58.3(3) ?
    N1 C16 C17 N2 . . . . -70.4(3) ?
    N3 C19 C20 N2 . . . . -0.3(3) ?
    N4 C19 C20 N2 . . . . -178.3(3) ?
    C15 C14 N1 C16 . . . . 156.5(3) ?
    C15 C14 N1 C7 . . . . -69.7(3) ?
    C17 C16 N1 C14 . . . . -83.4(3) ?
    C17 C16 N1 C7 . . . . 143.8(2) ?
    C8 C7 N1 C14 . . . . 163.5(2) ?
    C4 C7 N1 C14 . . . . -62.6(3) ?
    C8 C7 N1 C16 . . . . -64.1(3) ?
    C4 C7 N1 C16 . . . . 69.8(3) ?
    C19 C20 N2 C18 . . . . 0.6(3) ?
    C19 C20 N2 C17 . . . . 179.6(3) ?
    N3 C18 N2 C20 . . . . -0.7(3) ?
    N3 C18 N2 C17 . . . . -179.7(3) ?
    C16 C17 N2 C20 . . . . -70.0(4) ?
    C16 C17 N2 C18 . . . . 108.8(3) ?
    N2 C18 N3 C19 . . . . 0.4(3) ?
    C20 C19 N3 C18 . . . . -0.1(3) ?
    N4 C19 N3 C18 . . . . 178.0(3) ?
    N3 C19 N4 O2 . . . . 178.6(3) ?
    C20 C19 N4 O2 . . . . -3.6(5) ?
    N3 C19 N4 O1 . . . . -2.0(4) ?
    C20 C19 N4 O1 . . . . 175.8(3) ?
data_global
_journal_date_recd_electronic     2011-01-18
_journal_date_accepted     2011-01-19
_journal_name_full     'Acta Crystallographica, Section E'
_journal_year     2011
_journal_volume     67
_journal_issue      2
_journal_page_first     o491
_journal_page_last     o491
_journal_paper_category     QO
_journal_coeditor_code     NG5107
_publ_contact_author_name     'Cheng-He Zhou'
_publ_contact_author_address
;
Laboratory of Bioorganic & Medicinal Chemistry, School of Chemistry and
Chemical Engineering, Southwest University, Chongqing,
400715, People's Republic of China
;
_publ_contact_author_email     'zhouch@swu.edu.cn'
_publ_contact_author_fax     '86-23-68254967'
_publ_contact_author_phone     '86-23-68254967'
_publ_section_title
;\
2-Chloro-<i>N</i>-[(4-chlorophenyl)(phenyl)methyl]-<i>N</i>-[2-(4-nitro-\
1<i>H</i>-imidazol-1-yl)ethyl]ethanamine
;
loop_
    _publ_author_name
    _publ_author_footnote
    _publ_author_address
    'Zhang, Wen-Tai' .
;
Laboratory of Bioorganic & Medicinal Chemistry,
School of Chemistry and Chemical Engineering
Southwest University
Chongqing 400715
People's Republic of China
;
    'Zhou, Cheng-He' .
;
Laboratory of Bioorganic & Medicinal Chemistry,
School of Chemistry and Chemical Engineering
Southwest University
Chongqing 400715
People's Republic of China
;
    'Ji, Qing-Gang' .
;
Laboratory of Bioorganic & Medicinal Chemistry,
School of Chemistry and Chemical Engineering
Southwest University
Chongqing 400715
People's Republic of China
;
