# Supplementary material for: 2-Chloro-N-[(4-chloro­phen­yl)(phen­yl)meth­yl]-N-[2-(4-nitro-1H-imidazol-1-yl)eth­yl]ethanamine
Source: Acta Crystallogr Sect E Struct Rep Online. 2011 Jan 26;67(Pt 2):o491. doi: 10.1107/S160053681100256X (PMC3051753; doi:10.1107/S160053681100256X)
Supplement: Supplementary file 2 [file e-67-0o491-Isup2.hkl]

# 
# h,k,l, Fc-squared, Fo-squared, sigma(Fo-squared) and status flag 
# 
data_I
_shelx_title ' 100519cm in P2(1)/n' 
_shelx_refln_list_code          4 
_shelx_F_calc_maximum      183.44 
_exptl_crystal_F_000       872.00 
_reflns_d_resolution_high  0.8409 
 
loop_ 
 _symmetry_equiv_pos_as_xyz 
 'x, y, z' 
 '-x+1/2, y+1/2, -z+1/2' 
 '-x, -y, -z' 
 'x-1/2, -y-1/2, z-1/2' 
 
_cell_length_a     8.8206 
_cell_length_b    25.0046 
_cell_length_c     9.0450 
_cell_angle_alpha  90.000 
_cell_angle_beta  100.802 
_cell_angle_gamma  90.000 
 
_shelx_F_squared_multiplier     1.000 
 
loop_ 
 _refln_index_h 
 _refln_index_k 
 _refln_index_l 
 _refln_F_squared_calc 
 _refln_F_squared_meas 
 _refln_F_squared_sigma 
 _refln_observed_status 
   2   0   0     2179.07     2378.27     41.00 o 
   4   0   0      590.10      553.09     15.65 o 
   6   0   0     3680.18     3640.79     68.93 o 
   8   0   0      462.43      501.84     20.31 o 
  10   0   0        9.68       15.16     11.71 o 
   1   1   0       82.88       73.75      8.65 o 
   2   1   0      905.27      766.72     25.29 o 
   3   1   0     7621.79     7559.68     87.20 o 
   4   1   0        3.06        1.80      2.10 o 
   5   1   0      565.41      530.14     12.63 o 
   6   1   0      479.20      523.93     12.85 o 
   7   1   0      226.04      232.27     15.42 o 
   8   1   0        5.49       14.25      6.27 o 
   9   1   0       11.85       29.75      8.80 o 
  10   1   0        1.33       10.42      7.83 o 
   0   2   0       34.39       86.65      4.15 o 
   1   2   0     2739.67     2838.68     37.91 o 
   2   2   0     7367.40     7542.79    108.72 o 
   3   2   0      136.85      123.97      4.56 o 
   4   2   0      702.11      658.96     12.33 o 
   5   2   0     2466.04     2551.99     35.24 o 
   6   2   0      850.90      827.26     23.59 o 
   7   2   0        9.46        3.15      4.66 o 
   8   2   0      183.97      193.81     12.01 o 
   9   2   0       83.35       85.72     12.07 o 
  10   2   0       47.20       51.97     14.18 o 
   1   3   0     2197.91     2230.90     30.41 o 
   2   3   0     8897.40     9006.89    116.51 o 
   3   3   0      382.41      338.87     14.23 o 
   4   3   0      139.75      114.68      5.57 o 
   5   3   0      703.83      706.67     19.28 o 
   6   3   0      615.56      615.03     17.96 o 
   7   3   0      458.33      464.33     12.98 o 
   8   3   0      422.75      401.71     15.32 o 
   9   3   0      110.68      122.06     14.61 o 
  10   3   0       18.74       18.21      8.53 o 
   0   4   0      828.81      991.41     15.14 o 
   1   4   0     3860.60     4020.01     51.90 o 
   2   4   0     5802.55     5778.37     76.36 o 
   3   4   0      239.76      202.05      7.47 o 
   4   4   0       11.06       27.05      3.31 o 
   5   4   0     1643.63     1676.62     28.12 o 
   6   4   0      266.43      268.89      9.09 o 
   7   4   0     1278.98     1230.96     36.04 o 
   8   4   0        1.29        0.16      5.01 o 
   9   4   0       94.55       95.86     10.18 o 
  10   4   0        2.11        3.31      7.77 o 
   1   5   0    14016.05    13690.57    169.05 o 
   2   5   0      562.24      412.87      8.94 o 
   3   5   0     2873.30     2937.30     42.26 o 
   4   5   0     3845.28     3612.31     94.55 o 
   5   5   0       47.77       63.03      4.83 o 
   6   5   0        6.87       12.33      3.79 o 
   7   5   0        0.04       -1.55      4.60 o 
   8   5   0      153.84      185.28     12.62 o 
   9   5   0       49.66       60.68      8.69 o 
  10   5   0       33.29       54.16     11.87 o 
   0   6   0    33650.74    33036.32    434.80 o 
   1   6   0    23653.75    23146.07    231.91 o 
   2   6   0      358.30      368.82     20.05 o 
   3   6   0        3.03        0.02      3.33 o 
   4   6   0      116.51      101.75      8.00 o 
   5   6   0     3779.83     3784.47     49.16 o 
   6   6   0      745.43      742.58     17.48 o 
   7   6   0      272.47      281.20     12.98 o 
   8   6   0      155.08      168.37     13.43 o 
   9   6   0       89.70       95.10     10.12 o 
  10   6   0        1.47        2.85      7.82 o 
   1   7   0    33476.56    33585.76    308.38 o 
   2   7   0    13459.58    13709.37    225.70 o 
   3   7   0      841.52      927.20     32.46 o 
   4   7   0      174.04      125.00     29.04 o 
   5   7   0       58.27       47.74      5.11 o 
   6   7   0       31.87       26.04      7.08 o 
   7   7   0      524.24      504.63     21.83 o 
   8   7   0       55.32       71.35     15.08 o 
   9   7   0        1.33       15.67      6.36 o 
  10   7   0        0.53       12.22      8.41 o 
   0   8   0      403.41      485.85     10.40 o 
   1   8   0     4400.33     4285.05     42.53 o 
   2   8   0     2411.07     2422.76     35.80 o 
   3   8   0      103.41      104.46      5.26 o 
   4   8   0      451.81      425.89     15.25 o 
   5   8   0      207.62      247.93     11.17 o 
   6   8   0      156.81      130.67      9.68 o 
   7   8   0       80.49       88.82      8.95 o 
   8   8   0        1.64        2.69      5.11 o 
   9   8   0      173.33      165.43     14.50 o 
   1   9   0       16.66       42.21      2.51 o 
   2   9   0     2989.03     3143.60     57.90 o 
   3   9   0     3779.55     3720.69     53.45 o 
   4   9   0       28.58       39.17      4.11 o 
   5   9   0      339.36      287.02     27.61 o 
   6   9   0      150.32      140.45     18.41 o 
   7   9   0      340.24      338.85     13.96 o 
   8   9   0      120.50      116.51     10.62 o 
   9   9   0       81.97       91.68     14.48 o 
   0  10   0       41.53       85.44     10.03 o 
   1  10   0     1526.35     1399.53     39.33 o 
   2  10   0       60.95       43.45      3.80 o 
   3  10   0     1232.17     1247.98     22.15 o 
   4  10   0       39.52       34.07      4.17 o 
   5  10   0      111.89       90.92     10.63 o 
   6  10   0      821.67      856.71     31.83 o 
   7  10   0      265.68      237.32     12.85 o 
   8  10   0        2.48       -0.18      6.95 o 
   9  10   0      130.18      151.53     18.62 o 
   1  11   0     1687.89     1682.18     19.78 o 
   2  11   0      699.73      721.18     11.87 o 
   3  11   0       61.76       79.96     13.58 o 
   4  11   0      371.43      320.07      9.86 o 
   5  11   0      217.76      215.85     18.45 o 
   6  11   0        0.03        3.80      6.33 o 
   7  11   0        3.41        6.48      4.87 o 
   8  11   0       84.00       81.74      9.53 o 
   9  11   0       30.44       44.91     11.07 o 
   0  12   0     6626.95     6456.47     90.33 o 
   1  12   0     3142.73     3090.54     33.22 o 
   2  12   0     1247.07     1196.49     15.82 o 
   3  12   0     2179.60     2237.21     35.83 o 
   4  12   0      121.46      117.67     10.84 o 
   5  12   0      756.05      756.18     25.73 o 
   6  12   0      779.25      687.40     25.25 o 
   7  12   0      567.54      559.72     19.53 o 
   8  12   0       39.66       46.25      8.10 o 
   9  12   0       39.70       32.37     10.46 o 
   1  13   0      342.67      340.28      8.10 o 
   2  13   0     2091.13     1920.07     27.37 o 
   3  13   0     1991.81     2088.76     34.49 o 
   4  13   0      113.97       90.57     10.08 o 
   5  13   0        6.45        9.19      6.71 o 
   6  13   0      158.64      147.94     13.99 o 
   7  13   0      265.47      265.40     18.49 o 
   8  13   0        0.21       -2.22      5.12 o 
   9  13   0       35.90       37.87     20.41 o 
   0  14   0      111.39      132.09     10.82 o 
   1  14   0     1393.29     1430.54     19.13 o 
   2  14   0     1298.66     1218.74     16.66 o 
   3  14   0      646.26      641.86     15.27 o 
   4  14   0       11.94       14.91     10.51 o 
   5  14   0       14.16       12.84      8.65 o 
   6  14   0       26.66       23.72      8.28 o 
   7  14   0        4.18        2.18      7.37 o 
   8  14   0       45.02       30.29     10.65 o 
   9  14   0        3.89       -2.94     10.94 o 
   1  15   0       38.07       30.22      3.25 o 
   2  15   0        3.54        7.62      2.47 o 
   3  15   0      580.22      552.79     13.94 o 
   4  15   0      157.56      164.68     13.33 o 
   5  15   0        0.00       -0.56      6.18 o 
   6  15   0       27.80       22.03      8.90 o 
   7  15   0      118.86      120.32     14.61 o 
   8  15   0       39.63       52.13     11.01 o 
   0  16   0      704.04      649.09     17.28 o 
   1  16   0       48.74       50.52      4.17 o 
   2  16   0      437.42      421.65     10.09 o 
   3  16   0       51.03       34.71      5.59 o 
   4  16   0      563.10      533.28     37.29 o 
   5  16   0       31.63       26.94     12.53 o 
   6  16   0      192.71      217.65     17.10 o 
   7  16   0       72.39       84.92     13.17 o 
   8  16   0       18.00       27.64     18.19 o 
   1  17   0      248.18      262.51      7.21 o 
   2  17   0      324.81      318.43      8.04 o 
   3  17   0      221.89      201.18     10.35 o 
   4  17   0      208.67      214.77     17.42 o 
   5  17   0       17.33       18.14      7.76 o 
   6  17   0       23.72       31.77      9.68 o 
   7  17   0       27.65       31.25     10.04 o 
   8  17   0        3.82       -0.76      8.03 o 
   0  18   0      597.10      632.92     16.71 o 
   1  18   0        1.64        2.38      2.67 o 
   2  18   0        0.40        1.59      2.65 o 
   3  18   0        3.64        4.51      6.92 o 
   4  18   0       47.38       50.01      9.76 o 
   5  18   0        6.24       15.14      8.24 o 
   6  18   0      544.94      487.71     23.66 o 
   7  18   0        7.42       13.75     15.74 o 
   8  18   0        0.08       -1.54      7.98 o 
   1  19   0      446.03      411.37      9.50 o 
   2  19   0      374.01      377.16     10.53 o 
   3  19   0      204.04      200.01     31.98 o 
   4  19   0        3.45        3.21      6.48 o 
   5  19   0       30.67       14.07      7.81 o 
   6  19   0       83.75      103.15     14.29 o 
   7  19   0        2.07        0.62      8.07 o 
   0  20   0      220.36      185.83     20.98 o 
   1  20   0      212.14      201.77      7.49 o 
   2  20   0      400.69      381.65     12.51 o 
   3  20   0       81.56       79.21     11.19 o 
   4  20   0      115.96      142.06     14.67 o 
   5  20   0       15.88       17.52      8.76 o 
   6  20   0        4.61        9.16      8.81 o 
   7  20   0        0.56       11.65      9.43 o 
   1  21   0      155.13      161.30      7.13 o 
   2  21   0        3.27        4.98      4.09 o 
   3  21   0       39.83       49.40     13.69 o 
   4  21   0       12.40        9.02      7.61 o 
   5  21   0      117.83      115.22     14.54 o 
   6  21   0       23.30       35.45     10.58 o 
   7  21   0       12.27       12.81      9.76 o 
   0  22   0        7.57        5.48      4.66 o 
   1  22   0      114.69      123.51      8.45 o 
   2  22   0        5.18        5.23      4.36 o 
   3  22   0      129.66      136.16     27.82 o 
   4  22   0       84.49       93.24     12.97 o 
   5  22   0        0.52       -2.57      7.81 o 
   6  22   0        3.35        1.70     14.57 o 
   1  23   0        0.39       -2.27      3.95 o 
   2  23   0       14.45       18.66      5.77 o 
   3  23   0       27.33       36.94      9.28 o 
   4  23   0       47.86       56.40     11.44 o 
   5  23   0       99.74      131.21     20.31 o 
   6  23   0       16.54       29.07     10.69 o 
   0  24   0       87.30       74.75     12.46 o 
   1  24   0       45.26       38.73      7.26 o 
   2  24   0       12.94       22.38      6.43 o 
   3  24   0        1.48       -8.34      7.44 o 
   4  24   0       59.02       45.40     12.20 o 
   5  24   0        9.55        9.60     13.72 o 
   6  24   0        2.74        1.77      8.95 o 
   1  25   0       46.08       50.30      7.78 o 
   2  25   0        1.08       -4.75      9.41 o 
   3  25   0      139.00       97.43     13.24 o 
   4  25   0        9.02        8.17      8.18 o 
   5  25   0       26.27       26.31     10.02 o 
   0  26   0        0.15       -0.48      8.98 o 
   1  26   0        1.62       -6.94      5.51 o 
   2  26   0        2.79        1.27      5.78 o 
   3  26   0        0.03       -4.05     12.29 o 
   4  26   0        4.82       12.33      8.70 o 
   5  26   0       39.19       73.61     13.36 o 
   1  27   0        4.02       -6.97      6.30 o 
   2  27   0        0.18        0.77      6.14 o 
   3  27   0        0.02       -7.10      7.52 o 
   4  27   0        2.48       -0.36      8.09 o 
   0  28   0        6.70        2.59     10.79 o 
   1  28   0        0.10       11.17      7.75 o 
   2  28   0       11.40        9.71      7.16 o 
   3  28   0        2.35        1.69     17.60 o 
   1  29   0        2.89       11.97      9.20 o 
   2  29   0        2.86        7.45     11.91 o 
  -9   0   1      286.65      237.19     23.82 o 
  -7   0   1        0.51        5.00      5.58 o 
  -5   0   1     1147.44     1316.73     29.93 o 
  -3   0   1      578.56      642.18     15.64 o 
  -1   0   1      107.21       79.74      3.20 o 
   1   0   1      763.03      908.89     22.87 o 
   3   0   1      949.66     1102.79     43.52 o 
   5   0   1      257.74      272.12     11.95 o 
   7   0   1     2154.79     2258.94     49.83 o 
   9   0   1       84.22       85.43     17.99 o 
 -10   1   1       24.77       13.01      7.66 o 
  -9   1   1       30.24       40.76      7.49 o 
  -8   1   1       61.10       72.31      7.06 o 
  -7   1   1        4.15        5.64      3.91 o 
  -6   1   1       62.78       74.09      8.54 o 
  -5   1   1       10.57       10.96      3.09 o 
  -4   1   1        0.32        3.78      2.58 o 
  -3   1   1      184.72      211.79      8.08 o 
  -2   1   1     5274.79     5552.82     63.76 o 
  -1   1   1     5157.09     5067.27     48.26 o 
   0   1   1     1284.23     1385.88     23.55 o 
   1   1   1       47.28       70.14      5.76 o 
   2   1   1     1999.27     1829.98     34.23 o 
   3   1   1      585.92      527.03     25.09 o 
   4   1   1      324.87      388.23     13.42 o 
   5   1   1      508.87      518.76     23.82 o 
   6   1   1      118.70      124.50      8.49 o 
   7   1   1       30.36       49.24      6.92 o 
   8   1   1       24.54       34.21     12.17 o 
   9   1   1      166.91      155.24     19.46 o 
  10   1   1        0.16       -2.86      7.76 o 
 -10   2   1       13.05       -0.97      7.49 o 
  -9   2   1        6.50       15.13     10.00 o 
  -8   2   1        2.02        5.09      4.30 o 
  -7   2   1      693.25      640.32     15.19 o 
  -6   2   1       16.39       24.04      4.10 o 
  -5   2   1      213.74      239.59      8.83 o 
  -4   2   1       84.70      113.29      5.08 o 
  -3   2   1      206.13      175.61      5.15 o 
  -2   2   1     1480.12     1506.93     19.57 o 
  -1   2   1      857.48      931.33     18.96 o 
   0   2   1       34.90       38.22      3.81 o 
   1   2   1     2403.09     2793.69     41.71 o 
   2   2   1       68.50       78.14      6.30 o 
   3   2   1       78.85       85.87      4.57 o 
   4   2   1      106.46      134.90      5.70 o 
   5   2   1      479.04      522.18     11.92 o 
   6   2   1       28.94       34.49      4.72 o 
   7   2   1        1.68       10.68      5.29 o 
   8   2   1        0.36       -5.64      5.64 o 
   9   2   1       83.77      110.73     13.97 o 
  10   2   1       24.76       23.51      8.73 o 
 -10   3   1       47.94       61.34     16.93 o 
  -9   3   1      357.53      373.76     15.72 o 
  -8   3   1      109.20       99.46      9.22 o 
  -7   3   1        0.00        2.54      3.77 o 
  -6   3   1       12.15       15.61      3.92 o 
  -5   3   1      283.75      301.12     15.35 o 
  -4   3   1      183.12      214.38      6.47 o 
  -3   3   1     1450.62     1570.65     21.59 o 
  -2   3   1      495.39      522.90     11.18 o 
  -1   3   1      646.29      622.83     27.63 o 
   0   3   1     2887.65     2696.48     32.86 o 
   1   3   1     9180.31     9370.67    226.73 o 
   2   3   1     4954.14     5283.19     70.13 o 
   3   3   1        5.73        2.77      2.14 o 
   4   3   1       95.85       70.14     10.23 o 
   5   3   1      311.29      318.39      9.09 o 
   6   3   1      115.14      121.77      7.07 o 
   7   3   1      820.51      758.63     21.14 o 
   8   3   1      396.11      410.94     20.21 o 
   9   3   1       18.02       14.90      8.08 o 
  10   3   1        1.33        3.83      7.59 o 
 -10   4   1        7.61        5.47     11.01 o 
  -9   4   1      223.47      252.61     14.18 o 
  -8   4   1      302.41      315.05     15.23 o 
  -7   4   1        0.31        1.42      3.74 o 
  -6   4   1       28.52       34.76      4.69 o 
  -5   4   1      194.22      155.87      6.65 o 
  -4   4   1      807.18      919.19     15.51 o 
  -3   4   1      560.17      552.46     17.20 o 
  -2   4   1    21518.14    22937.98    421.37 o 
  -1   4   1       48.02       64.52      2.53 o 
   0   4   1     9079.38     9203.66    113.54 o 
   1   4   1     3292.17     3619.29     60.97 o 
   2   4   1        5.59        5.12      1.95 o 
   3   4   1     3971.20     4315.02     80.82 o 
   4   4   1       70.43       85.24     11.10 o 
   5   4   1       77.69       82.29      8.26 o 
   6   4   1      131.24      127.95      8.89 o 
   7   4   1     1041.90      979.74     30.59 o 
   8   4   1       20.78       26.94      6.72 o 
   9   4   1        7.96       13.03      7.75 o 
 -10   5   1       14.81       21.98     10.60 o 
  -9   5   1      171.28      172.80     12.37 o 
  -8   5   1      355.67      352.97     14.33 o 
  -7   5   1       73.53       77.34      6.57 o 
  -6   5   1      209.80      209.46      9.27 o 
  -5   5   1      121.20      116.80      6.04 o 
  -4   5   1      117.89      103.11      6.66 o 
  -3   5   1      595.33      524.76     11.62 o 
  -2   5   1        9.74       20.56      2.58 o 
  -1   5   1     3611.88     3637.42     41.37 o 
   0   5   1     2573.87     2689.93     29.33 o 
   1   5   1     2257.23     2400.55     53.23 o 
   2   5   1       50.76       70.57     23.33 o 
   3   5   1      289.97      268.06      6.95 o 
   4   5   1      513.68      539.47     27.44 o 
   5   5   1       61.05       60.63      4.84 o 
   6   5   1       11.62       15.19      4.91 o 
   7   5   1       16.13       12.94      5.53 o 
   8   5   1      946.90      894.48     31.32 o 
   9   5   1        2.18       -1.10      6.45 o 
 -10   6   1       20.23       10.81     12.05 o 
  -9   6   1       53.90       77.79     12.13 o 
  -8   6   1       26.84       40.63      7.07 o 
  -7   6   1      161.50      135.38      9.80 o 
  -6   6   1      380.72      351.27     10.28 o 
  -5   6   1       36.35       47.39      4.38 o 
  -4   6   1     1748.15     1863.92     30.66 o 
  -3   6   1       27.02       15.48      3.21 o 
  -2   6   1      229.03      207.95     10.98 o 
  -1   6   1     4805.72     5108.59     49.31 o 
   0   6   1      358.22      403.40     11.68 o 
   1   6   1      405.54      385.22     12.90 o 
   2   6   1      406.86      332.49     21.08 o 
   3   6   1      294.10      254.07      6.52 o 
   4   6   1      698.17      704.55     14.36 o 
   5   6   1      383.70      400.15     17.91 o 
   6   6   1      546.00      510.14     20.15 o 
   7   6   1      792.54      755.15     21.22 o 
   8   6   1      235.69      248.45     28.54 o 
   9   6   1        9.92       13.02      6.66 o 
 -10   7   1       32.24       24.41      9.11 o 
  -9   7   1      134.89      164.19     15.64 o 
  -8   7   1       82.95       96.10      9.50 o 
  -7   7   1      127.31      127.80     13.52 o 
  -6   7   1      202.32      218.24     13.66 o 
  -5   7   1      294.92      289.54     15.01 o 
  -4   7   1     1588.45     1791.73     55.03 o 
  -3   7   1      191.68      200.57     14.08 o 
  -2   7   1     1971.95     2055.21     27.76 o 
  -1   7   1     3411.04     3341.20     33.52 o 
   0   7   1     3621.72     3819.02     37.81 o 
   1   7   1      137.33      101.82      7.10 o 
   2   7   1       16.84       26.66      7.53 o 
   3   7   1       17.43       30.33      2.37 o 
   4   7   1       85.46       86.17      7.97 o 
   5   7   1      278.43      289.97     47.17 o 
   6   7   1      250.83      251.18     11.61 o 
   7   7   1       46.92       64.36     12.19 o 
   8   7   1      149.17      159.32     13.17 o 
   9   7   1        0.86        3.20      5.68 o 
 -10   8   1       67.47       78.17     13.11 o 
  -9   8   1       19.67       11.11      8.02 o 
  -8   8   1        0.06       -4.27      4.56 o 
  -7   8   1        0.41       -0.39      4.28 o 
  -6   8   1       12.35       12.76      3.79 o 
  -5   8   1     1039.93     1058.68     21.66 o 
  -4   8   1     3131.47     3334.62     49.91 o 
  -3   8   1      856.57      868.27     32.92 o 
  -2   8   1      132.30      161.30      9.57 o 
  -1   8   1     9538.42     9958.68    210.31 o 
   0   8   1      943.53      970.51     12.02 o 
   1   8   1     1171.30     1221.96     25.90 o 
   2   8   1     1386.58     1442.72     33.58 o 
   3   8   1      497.11      502.38     16.45 o 
   4   8   1      771.74      745.41     14.68 o 
   5   8   1       59.55       55.81      8.34 o 
   6   8   1      132.87      127.59     12.48 o 
   7   8   1        0.94       -0.14      4.44 o 
   8   8   1       23.75       25.80      6.54 o 
   9   8   1        8.20        6.14      6.33 o 
  -9   9   1        0.99        3.05      7.47 o 
  -8   9   1       72.76       74.55     11.58 o 
  -7   9   1        7.98        1.80      4.81 o 
  -6   9   1       42.69       36.63      5.67 o 
  -5   9   1      245.39      217.54      9.29 o 
  -4   9   1      180.24      176.22     16.58 o 
  -3   9   1       31.42       41.31      9.02 o 
  -2   9   1      110.19      121.73      7.25 o 
  -1   9   1      663.69      715.24      9.92 o 
   0   9   1       38.85       82.00      4.76 o 
   1   9   1       76.52       66.05      5.48 o 
   2   9   1      643.53      664.74     18.76 o 
   3   9   1       24.00       45.56      6.42 o 
   4   9   1      381.58      410.70     16.05 o 
   5   9   1      850.69      769.22     35.05 o 
   6   9   1      259.93      269.12     16.40 o 
   7   9   1       87.16      119.48     10.21 o 
   8   9   1      352.74      325.78     15.68 o 
   9   9   1       15.51       26.45      7.26 o 
  -9  10   1       26.78       27.17      9.73 o 
  -8  10   1      113.97      135.64     21.30 o 
  -7  10   1      555.74      490.66     16.59 o 
  -6  10   1        3.47        5.67      6.24 o 
  -5  10   1        5.51        2.67      3.84 o 
  -4  10   1      285.27      287.81     16.41 o 
  -3  10   1     1126.97     1301.41     23.54 o 
  -2  10   1     1849.48     1691.76     33.99 o 
  -1  10   1       81.29       79.05      4.20 o 
   0  10   1      407.33      425.45      7.31 o 
   1  10   1       10.92        3.11      1.77 o 
   2  10   1     4012.70     4282.24    102.79 o 
   3  10   1      446.63      410.38      9.26 o 
   4  10   1     1394.01     1331.50     33.18 o 
   5  10   1        0.79        6.18      7.13 o 
   6  10   1       51.05       41.27     10.72 o 
   7  10   1      187.96      198.08     15.11 o 
   8  10   1      189.97      155.20     18.01 o 
   9  10   1       17.60       34.04      8.09 o 
  -9  11   1      140.24      114.99     14.37 o 
  -8  11   1      216.71      199.37     22.02 o 
  -7  11   1      412.40      376.38     14.69 o 
  -6  11   1        4.85        7.26      6.99 o 
  -5  11   1       34.48       45.76      5.59 o 
  -4  11   1      714.22      689.70     16.90 o 
  -3  11   1     1151.66     1213.74     20.31 o 
  -2  11   1      431.92      477.36     12.31 o 
  -1  11   1     4174.30     4358.49     44.42 o 
   0  11   1     2894.52     2803.85     30.10 o 
   1  11   1      745.06      673.28     13.74 o 
   2  11   1      842.64      836.67     24.99 o 
   3  11   1      403.60      439.49     10.13 o 
   4  11   1      152.22      143.29     19.87 o 
   5  11   1      371.31      377.66     19.56 o 
   6  11   1      279.70      351.85     40.19 o 
   7  11   1      100.83      120.79     13.53 o 
   8  11   1       15.81        8.36      5.80 o 
   9  11   1        2.72       -0.79      5.71 o 
  -9  12   1       14.21       -0.10      7.47 o 
  -8  12   1        4.86        6.55      7.91 o 
  -7  12   1       80.76       92.90     12.33 o 
  -6  12   1        0.02        3.79      6.77 o 
  -5  12   1      527.51      504.53     20.04 o 
  -4  12   1       21.50       23.29      4.41 o 
  -3  12   1      114.29      102.25      7.02 o 
  -2  12   1      353.13      382.92     10.58 o 
  -1  12   1       28.64       47.85      3.80 o 
   0  12   1       98.93      116.38      8.41 o 
   1  12   1       83.95      115.38      5.65 o 
   2  12   1      508.75      479.00     10.19 o 
   3  12   1      270.83      276.24     16.44 o 
   4  12   1       26.87       21.57      6.69 o 
   5  12   1       55.87       56.67      9.17 o 
   6  12   1       96.77       99.79     12.20 o 
   7  12   1       34.43       30.91      9.39 o 
   8  12   1       98.83      103.80     10.63 o 
   9  12   1       67.87       93.12     11.02 o 
  -9  13   1        0.08        1.07      8.01 o 
  -8  13   1       16.34       18.78      8.57 o 
  -7  13   1       53.73       39.81      9.48 o 
  -6  13   1      169.27      193.02     15.51 o 
  -5  13   1      126.81      143.75     16.28 o 
  -4  13   1     1125.50     1107.49     24.99 o 
  -3  13   1        0.33        0.22      2.76 o 
  -2  13   1     6480.33     6498.70    136.26 o 
  -1  13   1      966.60      953.56     13.55 o 
   0  13   1      693.34      616.98     10.08 o 
   1  13   1      124.28      143.33      8.76 o 
   2  13   1      164.55      187.07      6.53 o 
   3  13   1      217.32      233.58     12.95 o 
   4  13   1      134.13      113.12     13.16 o 
   5  13   1       69.91       68.22     16.30 o 
   6  13   1       20.18       34.41      9.11 o 
   7  13   1       22.08       16.73      8.41 o 
   8  13   1        0.25       -0.41      5.55 o 
   9  13   1        5.98       13.10      7.38 o 
  -9  14   1      221.57      224.30     19.85 o 
  -8  14   1       20.33       19.98      9.48 o 
  -7  14   1        1.65       10.22      7.67 o 
  -6  14   1       37.99       53.34     10.22 o 
  -5  14   1       93.32       97.11     11.59 o 
  -4  14   1      147.05      168.83     13.67 o 
  -3  14   1     1070.59     1063.26     31.83 o 
  -2  14   1      227.99      231.78      6.26 o 
  -1  14   1      760.08      735.03     11.99 o 
   0  14   1      210.19      206.06      5.81 o 
   1  14   1      676.17      592.23     12.96 o 
   2  14   1       94.65       85.33      5.47 o 
   3  14   1      445.06      405.58     21.37 o 
   4  14   1       17.09       10.21      6.54 o 
   5  14   1      334.13      331.12     26.32 o 
   6  14   1      434.28      403.40     41.56 o 
   7  14   1       70.09       77.98     12.42 o 
   8  14   1        2.87       12.18      6.31 o 
  -9  15   1        0.71        8.63      7.67 o 
  -8  15   1        3.13        7.43      7.50 o 
  -7  15   1      140.04      140.97     18.14 o 
  -6  15   1      221.43      188.62     21.81 o 
  -5  15   1      708.63      661.64     24.66 o 
  -4  15   1       34.52       51.15      8.98 o 
  -3  15   1      847.48      824.56     19.81 o 
  -2  15   1      784.12      842.60     15.28 o 
  -1  15   1        6.08       14.24      2.53 o 
   0  15   1      435.86      412.84      8.47 o 
   1  15   1      595.16      604.74     14.28 o 
   2  15   1       52.17       40.53      8.23 o 
   3  15   1        3.55        4.28      3.85 o 
   4  15   1      139.40      143.37     12.66 o 
   5  15   1      387.63      388.99     19.34 o 
   6  15   1       51.65       61.59     11.27 o 
   7  15   1       64.68       58.47     11.71 o 
   8  15   1        7.83        7.35      6.02 o 
  -8  16   1      174.97      141.95     16.63 o 
  -7  16   1       65.45       71.17     12.22 o 
  -6  16   1       11.87       17.72      7.89 o 
  -5  16   1       84.44       84.64     15.84 o 
  -4  16   1      250.87      277.20     15.82 o 
  -3  16   1     1280.72     1264.49     19.78 o 
  -2  16   1        3.36        1.39      2.27 o 
  -1  16   1      260.93      302.45      7.51 o 
   0  16   1       46.37       49.77      3.91 o 
   1  16   1      100.13      101.66      5.54 o 
   2  16   1      357.39      341.04     12.21 o 
   3  16   1      757.52      748.62     19.67 o 
   4  16   1      344.31      342.27     17.34 o 
   5  16   1      434.21      411.57     32.78 o 
   6  16   1       43.74       23.95      9.05 o 
   7  16   1      152.97      159.85     18.93 o 
   8  16   1       55.09       60.98     12.29 o 
  -8  17   1      106.32      107.36     19.01 o 
  -7  17   1      331.72      359.84     33.07 o 
  -6  17   1      296.99      285.27     44.94 o 
  -5  17   1       53.42       47.70     15.14 o 
  -4  17   1      266.45      313.87     17.94 o 
  -3  17   1        3.37       16.35      4.25 o 
  -2  17   1        0.07        1.80      2.49 o 
  -1  17   1      511.04      465.49     10.00 o 
   0  17   1        7.42        8.03      2.68 o 
   1  17   1      979.03      866.51     17.64 o 
   2  17   1      162.40      171.09      8.54 o 
   3  17   1       63.34       61.39      7.36 o 
   4  17   1       80.17       88.06     11.84 o 
   5  17   1     1062.94     1039.23     33.31 o 
   6  17   1       24.30       29.74      9.59 o 
   7  17   1       15.60        5.65     17.17 o 
   8  17   1       31.19       33.12     10.32 o 
  -8  18   1        1.83       25.82      9.45 o 
  -7  18   1       41.26       50.77     11.29 o 
  -6  18   1      154.27      161.92     16.95 o 
  -5  18   1      110.42      110.61     13.67 o 
  -4  18   1       76.13       57.39     12.68 o 
  -3  18   1      179.40      186.50      9.05 o 
  -2  18   1       87.87       89.42      5.98 o 
  -1  18   1      150.22      152.94     10.63 o 
   0  18   1      132.83      136.26      8.45 o 
   1  18   1      441.28      414.82     16.19 o 
   2  18   1      744.21      699.47     16.41 o 
   3  18   1       25.17       36.07      6.24 o 
   4  18   1        2.83        3.88      4.92 o 
   5  18   1        0.68        2.65      7.25 o 
   6  18   1       36.46       19.93     14.08 o 
   7  18   1       25.31       10.06      9.53 o 
  -8  19   1        6.74       21.90      9.85 o 
  -7  19   1        0.08       -9.15      6.89 o 
  -6  19   1       60.07       60.70     23.47 o 
  -5  19   1      149.46      175.58     24.08 o 
  -4  19   1      100.92      111.73     12.50 o 
  -3  19   1      335.86      291.51     13.78 o 
  -2  19   1      620.47      583.26     13.05 o 
  -1  19   1      203.73      233.67     12.21 o 
   0  19   1       36.57       38.84      4.07 o 
   1  19   1      255.08      245.56      8.37 o 
   2  19   1      118.23      131.08      8.27 o 
   3  19   1        1.41        6.48      5.65 o 
   4  19   1        3.21        4.33      4.79 o 
   5  19   1       40.22       61.11     11.12 o 
   6  19   1        2.89       -9.45      7.31 o 
   7  19   1       20.34       30.22     10.43 o 
  -7  20   1       26.35       33.27     10.40 o 
  -6  20   1       57.08       64.24     23.67 o 
  -5  20   1        1.32       10.02      9.45 o 
  -4  20   1     1081.59     1022.90     32.87 o 
  -3  20   1     1231.45     1150.67     30.39 o 
  -2  20   1      503.38      446.90     13.89 o 
  -1  20   1       27.38       21.77      4.05 o 
   0  20   1      134.74      145.19      7.35 o 
   1  20   1       27.68       33.66      5.41 o 
   2  20   1       88.15       88.85      7.43 o 
   3  20   1      212.46      222.54     12.03 o 
   4  20   1       52.56       57.47      8.03 o 
   5  20   1       41.81       27.79     14.69 o 
   6  20   1       45.51       57.49     11.94 o 
   7  20   1       17.44       13.81      9.77 o 
  -7  21   1        2.04        0.07     14.25 o 
  -6  21   1       61.02       83.75     13.53 o 
  -5  21   1        0.30       -3.36     12.63 o 
  -4  21   1       27.05       36.15      9.38 o 
  -3  21   1       77.91       87.66     13.24 o 
  -2  21   1       14.64       21.73      4.94 o 
  -1  21   1       58.00       71.15      5.88 o 
   0  21   1      327.24      290.72      9.47 o 
   1  21   1       14.56       17.03      4.61 o 
   2  21   1       27.92       20.41      4.98 o 
   3  21   1      168.47      148.08     10.96 o 
   4  21   1       39.13       46.85     10.16 o 
   5  21   1        1.68       -1.20      7.54 o 
   6  21   1      112.49       93.95     14.24 o 
   7  21   1        0.30       -7.70      7.98 o 
  -7  22   1       14.38       19.80     16.88 o 
  -6  22   1       21.15       22.42      9.45 o 
  -5  22   1       70.98       74.08     12.63 o 
  -4  22   1       13.53       14.04      8.36 o 
  -3  22   1       30.59       52.50      8.36 o 
  -2  22   1      158.26      184.22     10.10 o 
  -1  22   1        3.21        6.04      3.79 o 
   0  22   1      156.17      153.91     11.93 o 
   1  22   1      322.93      339.42     12.02 o 
   2  22   1       82.05       81.77      7.53 o 
   3  22   1      251.24      290.22     18.91 o 
   4  22   1       57.55       60.95     11.50 o 
   5  22   1       14.90        7.96      8.65 o 
   6  22   1        2.89       -2.69      7.74 o 
  -6  23   1       50.07       47.36     11.83 o 
  -5  23   1       18.25       18.31      9.38 o 
  -4  23   1        1.09       11.70      7.43 o 
  -3  23   1      237.83      216.63     13.98 o 
  -2  23   1        6.50       15.77      4.92 o 
  -1  23   1        0.04        3.77      3.63 o 
   0  23   1        0.16        1.49      4.09 o 
   1  23   1      144.16      152.80     12.84 o 
   2  23   1       92.13       95.68      9.88 o 
   3  23   1        0.85        7.00     15.87 o 
   4  23   1      117.76      153.72     44.66 o 
   5  23   1        1.98       -0.78      8.37 o 
   6  23   1      127.56      150.63     17.60 o 
  -6  24   1       93.41      101.20     16.96 o 
  -5  24   1        5.87       19.61      9.33 o 
  -4  24   1       17.24        7.81     12.17 o 
  -3  24   1       90.84      127.89     14.65 o 
  -2  24   1      230.58      224.28     11.64 o 
  -1  24   1       20.53        8.96      4.11 o 
   0  24   1        1.54       -5.04      4.00 o 
   1  24   1      175.81      191.89     12.61 o 
   2  24   1       27.55       26.59      6.79 o 
   3  24   1      114.14      127.11     15.94 o 
   4  24   1       26.73       34.74     14.59 o 
   5  24   1       33.94       24.47     15.27 o 
  -5  25   1        3.61        4.79      9.35 o 
  -4  25   1        0.00        4.82      9.03 o 
  -3  25   1        3.59        1.49      7.56 o 
  -2  25   1        0.15       -1.37      4.70 o 
  -1  25   1        0.67        1.43      4.57 o 
   0  25   1       29.74       51.40      8.00 o 
   1  25   1      279.38      291.06     19.84 o 
   2  25   1       47.00       50.66      8.43 o 
   3  25   1        0.42        4.56      7.85 o 
   4  25   1        2.45      -10.57      7.77 o 
   5  25   1        3.49       -8.67      8.21 o 
  -5  26   1        6.56       10.98      9.37 o 
  -4  26   1      249.82      248.41     20.00 o 
  -3  26   1        2.77        7.62      8.01 o 
  -2  26   1       64.00       54.17      8.92 o 
  -1  26   1       53.83       95.23     25.91 o 
   0  26   1        0.81        4.73      5.62 o 
   1  26   1      151.55      159.50     12.46 o 
   2  26   1       76.88      101.21     25.24 o 
   3  26   1       22.59       10.81      8.87 o 
   4  26   1       21.78       34.55     10.81 o 
  -4  27   1       37.16       34.58     13.57 o 
  -3  27   1        5.86        5.29      8.77 o 
  -2  27   1        0.35        0.65      9.74 o 
  -1  27   1      110.78      155.47     15.61 o 
   0  27   1        6.00       10.80      6.16 o 
   1  27   1        3.21        0.98      5.84 o 
   2  27   1        7.27        8.99      8.15 o 
   3  27   1       10.43       14.97      9.33 o 
   4  27   1        0.01        5.34      8.77 o 
  -3  28   1       16.03       20.07     19.47 o 
  -2  28   1       23.08       33.62     13.82 o 
  -1  28   1        1.69        0.72      9.93 o 
   0  28   1        2.82       11.95     17.82 o 
   1  28   1       35.03       19.24      7.41 o 
   2  28   1        7.74       12.75      9.06 o 
   3  28   1       11.93        2.75      8.98 o 
  -2  29   1       14.30       19.15     12.49 o 
  -1  29   1        6.39       -0.34     10.75 o 
   0  29   1        8.09       11.19     10.50 o 
   1  29   1        9.38       16.19     10.05 o 
  -8   0   2      562.52      579.13     21.67 o 
  -6   0   2     3700.34     3925.34     73.15 o 
  -4   0   2      297.63      377.38     12.41 o 
  -2   0   2    29791.99    30729.21    401.90 o 
   0   0   2     1151.83     1474.34     37.31 o 
   2   0   2     3426.58     3624.55     83.90 o 
   4   0   2     1999.96     1935.40     39.35 o 
   6   0   2      483.93      456.00     19.92 o 
   8   0   2      154.27      180.36     23.31 o 
  -9   1   2      372.80      415.06     21.27 o 
  -8   1   2        1.38       -1.64      4.01 o 
  -7   1   2       34.97       49.84      5.77 o 
  -6   1   2       65.68       94.19      6.35 o 
  -5   1   2      453.59      412.04     10.11 o 
  -4   1   2     1665.85     1669.38     24.01 o 
  -3   1   2        8.77       17.98      3.27 o 
  -2   1   2     1728.82     1718.39     27.39 o 
  -1   1   2    11103.12    11206.08    129.31 o 
   0   1   2     2161.16     2217.55    115.73 o 
   1   1   2      495.36      487.56     14.98 o 
   2   1   2     1129.44     1211.53     19.41 o 
   3   1   2     1713.84     1505.90     21.75 o 
   4   1   2      287.70      309.17      8.46 o 
   5   1   2       19.10       23.44      3.89 o 
   6   1   2       11.32       18.85      4.45 o 
   7   1   2      868.88      802.59     28.54 o 
   8   1   2       22.64       22.81      7.72 o 
   9   1   2      279.08      331.99     22.51 o 
 -10   2   2       52.15       43.58     10.47 o 
  -9   2   2      100.06      103.47      9.94 o 
  -8   2   2       11.61        6.33      4.86 o 
  -7   2   2      320.05      328.61     15.17 o 
  -6   2   2        2.61        4.80      3.22 o 
  -5   2   2       59.20       77.16      5.14 o 
  -4   2   2      642.32      606.56     15.39 o 
  -3   2   2     2773.62     3007.70     37.45 o 
  -2   2   2    17064.54    16912.63    170.71 o 
  -1   2   2     8180.01     8332.32     85.96 o 
   0   2   2        8.68        4.74      3.46 o 
   1   2   2       14.03       25.77      5.87 o 
   2   2   2       27.76       26.80      2.71 o 
   3   2   2     3821.18     3865.64     54.29 o 
   4   2   2     2167.12     2026.06     41.33 o 
   5   2   2     1627.36     1517.17     45.34 o 
   6   2   2     1361.17     1324.53     39.10 o 
   7   2   2      103.46      109.19      9.69 o 
   8   2   2       77.09       97.28     12.72 o 
   9   2   2       33.71       30.68      9.67 o 
 -10   3   2       14.67       20.68      9.30 o 
  -9   3   2        1.18       13.86      7.60 o 
  -8   3   2       83.18      100.72     11.16 o 
  -7   3   2       77.43       83.87      6.82 o 
  -6   3   2      225.81      203.02      8.07 o 
  -5   3   2       64.83       57.69      4.70 o 
  -4   3   2     1491.97     1520.61     25.46 o 
  -3   3   2     1222.96     1210.81     16.05 o 
  -2   3   2    13809.38    14463.97    165.92 o 
  -1   3   2     1067.40      890.69     24.20 o 
   0   3   2     4011.48     3850.34     45.70 o 
   1   3   2     4699.92     4861.48     64.58 o 
   2   3   2     8593.54     8688.61    113.29 o 
   3   3   2     6302.22     6875.31     92.04 o 
   4   3   2     2894.70     3112.58    212.53 o 
   5   3   2      551.86      590.16     19.21 o 
   6   3   2        0.24       -0.38      4.09 o 
   7   3   2       42.96       39.94      7.02 o 
   8   3   2       36.98       52.22     10.17 o 
   9   3   2        7.12       12.72      8.72 o 
 -10   4   2       16.05       31.99     10.03 o 
  -9   4   2       98.99      105.41     12.93 o 
  -8   4   2       43.59       46.01      6.08 o 
  -7   4   2     1020.31      959.33     19.43 o 
  -6   4   2        3.62        5.84      3.36 o 
  -5   4   2       18.17       18.55      4.36 o 
  -4   4   2      609.32      707.64     12.98 o 
  -3   4   2      300.57      380.69      7.26 o 
  -2   4   2       11.30       23.04      4.76 o 
  -1   4   2    20258.75    20590.42    191.76 o 
   0   4   2     4626.13     4616.42     48.89 o 
   1   4   2     1621.93     1725.42     33.85 o 
   2   4   2     2148.00     2284.49     62.25 o 
   3   4   2     3139.82     3433.65     53.44 o 
   4   4   2       15.16       38.13      4.47 o 
   5   4   2     2545.94     2342.36    106.73 o 
   6   4   2      267.69      280.87     16.75 o 
   7   4   2        0.68        6.63      5.83 o 
   8   4   2       70.11       78.30     11.51 o 
   9   4   2       37.99       57.59     24.58 o 
 -10   5   2        4.08        8.90      8.46 o 
  -9   5   2        5.81       17.69     11.16 o 
  -8   5   2       13.33       28.86      6.44 o 
  -7   5   2      125.84      129.94     11.27 o 
  -6   5   2      110.04      112.62      6.79 o 
  -5   5   2      896.26      942.00     24.74 o 
  -4   5   2     1472.29     1251.32     19.37 o 
  -3   5   2      132.36      143.60      6.30 o 
  -2   5   2     1962.20     1794.99     24.75 o 
  -1   5   2      425.49      431.49      8.51 o 
   0   5   2      102.85       90.28      3.25 o 
   1   5   2      301.84      299.01      8.83 o 
   2   5   2      760.35      535.02     15.13 o 
   3   5   2       36.01       37.31      5.24 o 
   4   5   2     2048.52     2120.43     64.27 o 
   5   5   2       63.94       60.76      8.33 o 
   6   5   2      325.75      288.57     12.65 o 
   7   5   2      742.41      735.20     21.22 o 
   8   5   2      191.14      182.75     12.70 o 
   9   5   2       25.25       18.96      8.74 o 
 -10   6   2       27.53       33.19      9.75 o 
  -9   6   2       68.95       70.15     11.42 o 
  -8   6   2       18.33       22.38      8.11 o 
  -7   6   2      603.43      603.03     14.78 o 
  -6   6   2      215.13      231.46     10.01 o 
  -5   6   2     1479.83     1498.01     58.91 o 
  -4   6   2      205.57      204.05     12.52 o 
  -3   6   2     1004.88      967.47     16.40 o 
  -2   6   2      748.68      808.60     13.83 o 
  -1   6   2     1990.54     1855.55     40.29 o 
   0   6   2     4868.87     4771.61     51.01 o 
   1   6   2     2603.49     2710.76     48.86 o 
   2   6   2        0.20        2.65      2.86 o 
   3   6   2       82.77       64.26      9.54 o 
   4   6   2      911.62      838.16     51.10 o 
   5   6   2     1238.79     1130.50     36.68 o 
   6   6   2      332.63      334.45     13.57 o 
   7   6   2      396.20      335.61     14.84 o 
   8   6   2       39.18       43.96      7.94 o 
   9   6   2       45.33       36.82      9.86 o 
 -10   7   2       64.91       73.54     12.67 o 
  -9   7   2      336.02      369.63     20.52 o 
  -8   7   2       82.87      117.29     12.92 o 
  -7   7   2        3.01        6.64      4.10 o 
  -6   7   2      230.82      221.89      8.52 o 
  -5   7   2      577.02      528.35     12.04 o 
  -4   7   2      192.50      167.33      8.20 o 
  -3   7   2      624.55      529.18     11.23 o 
  -2   7   2       20.28       25.33      3.08 o 
  -1   7   2     1714.29     1701.45     28.68 o 
   0   7   2     1512.21     1617.41     57.96 o 
   1   7   2      955.04      900.84     33.84 o 
   2   7   2       31.49       29.90      4.78 o 
   3   7   2      580.71      542.51     47.80 o 
   4   7   2      517.45      466.86     17.02 o 
   5   7   2      706.49      651.28     22.12 o 
   6   7   2      409.21      418.77     18.86 o 
   7   7   2       46.41       47.94      7.41 o 
   8   7   2      212.41      199.93     18.09 o 
   9   7   2      126.11      139.97     15.68 o 
 -10   8   2        6.76       -8.76      8.69 o 
  -9   8   2       43.43       34.23      9.83 o 
  -8   8   2      106.71      114.55     13.19 o 
  -7   8   2       16.32       14.09      5.86 o 
  -6   8   2       94.60       76.61      5.95 o 
  -5   8   2      432.19      441.23     18.37 o 
  -4   8   2      206.72      193.87      8.25 o 
  -3   8   2       54.61       51.54      4.45 o 
  -2   8   2     2180.58     2180.44     34.06 o 
  -1   8   2      424.10      391.07      7.46 o 
   0   8   2     2893.65     2848.11     36.61 o 
   1   8   2      173.81      195.56     15.57 o 
   2   8   2      292.25      285.27     11.39 o 
   3   8   2       46.92       92.73      8.35 o 
   4   8   2      434.33      351.67     14.90 o 
   5   8   2       11.31        9.39      7.51 o 
   6   8   2     1424.20     1319.75     39.37 o 
   7   8   2      263.80      271.03     18.08 o 
   8   8   2       72.74       68.48      9.45 o 
   9   8   2       10.04       16.63     11.45 o 
  -9   9   2       41.47       55.02     11.03 o 
  -8   9   2       55.99       68.42     15.50 o 
  -7   9   2        7.74        5.13      9.13 o 
  -6   9   2       26.26       35.72      4.80 o 
  -5   9   2      268.19      239.00     11.24 o 
  -4   9   2      281.27      299.06     10.20 o 
  -3   9   2     6420.03     6442.96     78.56 o 
  -2   9   2      189.13      184.45      4.31 o 
  -1   9   2      367.06      375.81      7.56 o 
   0   9   2        1.14        4.42      1.75 o 
   1   9   2      923.40      855.37     13.95 o 
   2   9   2        4.64       44.85     38.66 o 
   3   9   2     3027.33     2774.94     54.88 o 
   4   9   2      148.84      164.11     11.45 o 
   5   9   2       20.14       14.95      6.35 o 
   6   9   2      976.61      886.04     28.47 o 
   7   9   2       18.81       24.93      6.38 o 
   8   9   2       70.65       69.30      9.41 o 
   9   9   2        0.59       10.53      8.99 o 
  -9  10   2       23.82       21.35      9.04 o 
  -8  10   2      136.75      124.48     13.72 o 
  -7  10   2      294.93      270.51     36.33 o 
  -6  10   2        1.38        5.95      4.40 o 
  -5  10   2        4.03        3.03      3.74 o 
  -4  10   2       89.40       75.64      6.31 o 
  -3  10   2      501.25      498.94     11.72 o 
  -2  10   2     2842.73     2693.47     29.03 o 
  -1  10   2        2.14        1.61      1.86 o 
   0  10   2     4120.50     4151.72     46.41 o 
   1  10   2      393.62      425.15     17.20 o 
   2  10   2        3.70       21.42      5.06 o 
   3  10   2       34.51       49.70     16.76 o 
   4  10   2     3043.52     2744.51    183.50 o 
   5  10   2      354.80      307.53     15.79 o 
   6  10   2      347.57      292.61     17.41 o 
   7  10   2        7.90        3.01      4.99 o 
   8  10   2        2.94        0.67      5.83 o 
   9  10   2        0.11        8.66      6.91 o 
  -9  11   2       11.70       17.98      8.69 o 
  -8  11   2       28.62       31.77      9.97 o 
  -7  11   2        2.19       -7.44      6.26 o 
  -6  11   2       61.98       67.20      7.13 o 
  -5  11   2       47.79       55.73      9.25 o 
  -4  11   2        0.44        4.85      3.21 o 
  -3  11   2      116.57      105.36      6.16 o 
  -2  11   2     1359.77     1413.96     17.32 o 
  -1  11   2      485.48      495.68     10.72 o 
   0  11   2      342.00      327.78      9.21 o 
   1  11   2     2496.05     2421.46     29.53 o 
   2  11   2       17.28       38.74      6.01 o 
   3  11   2      261.51      228.07     12.94 o 
   4  11   2      132.89      133.95     11.31 o 
   5  11   2      283.40      273.01     16.07 o 
   6  11   2      238.12      191.12     19.56 o 
   7  11   2        9.62       10.70      7.55 o 
   8  11   2      122.95      132.24     12.48 o 
   9  11   2       75.54       77.63     10.27 o 
  -9  12   2        6.08        7.60      7.84 o 
  -8  12   2       96.71      123.48     14.13 o 
  -7  12   2       83.83       80.32     11.81 o 
  -6  12   2       38.69       34.72      9.85 o 
  -5  12   2      375.05      344.81     12.19 o 
  -4  12   2       31.96       22.33      4.23 o 
  -3  12   2      103.14      141.82      8.03 o 
  -2  12   2      185.30      157.66      4.70 o 
  -1  12   2      206.39      196.37      7.99 o 
   0  12   2       20.04       30.40      3.19 o 
   1  12   2     2731.64     2777.09     33.59 o 
   2  12   2      190.13      198.58      7.80 o 
   3  12   2        0.45        1.85      7.82 o 
   4  12   2      779.67      755.68     24.47 o 
   5  12   2      970.76      976.60     30.24 o 
   6  12   2       68.94       52.49      9.98 o 
   7  12   2        1.99        2.94      7.52 o 
   8  12   2        0.70        1.31      5.66 o 
  -9  13   2       13.35       18.18      9.28 o 
  -8  13   2      149.50      140.19     15.29 o 
  -7  13   2        3.26        9.80      7.55 o 
  -6  13   2       18.85       23.52      8.21 o 
  -5  13   2       12.16       11.58      4.69 o 
  -4  13   2      666.19      618.73     19.19 o 
  -3  13   2      112.09      115.13      8.28 o 
  -2  13   2       17.59       37.00      2.91 o 
  -1  13   2        2.15        9.52      2.29 o 
   0  13   2      605.41      580.70     11.10 o 
   1  13   2      112.68       94.68      4.78 o 
   2  13   2      209.60      182.49      9.13 o 
   3  13   2       43.84       58.46      8.27 o 
   4  13   2      105.01      108.59     11.30 o 
   5  13   2      638.63      537.17     63.88 o 
   6  13   2      235.12      251.76     17.64 o 
   7  13   2      118.46      129.37     14.76 o 
   8  13   2      122.75      110.90     11.39 o 
  -9  14   2        5.95       19.93      9.48 o 
  -8  14   2        5.09        9.47     11.88 o 
  -7  14   2       42.86       42.72     10.32 o 
  -6  14   2       10.72       16.44      7.53 o 
  -5  14   2      130.12      118.70      8.60 o 
  -4  14   2        4.08       10.02      3.90 o 
  -3  14   2     1100.51     1094.32     20.40 o 
  -2  14   2      196.25      149.32      6.99 o 
  -1  14   2      895.49      901.95     13.22 o 
   0  14   2      660.22      696.02     12.69 o 
   1  14   2      551.56      485.28     11.13 o 
   2  14   2      221.61      220.28     10.13 o 
   3  14   2       96.94      117.25     10.97 o 
   4  14   2      194.68      185.62     28.93 o 
   5  14   2      415.41      422.39     19.92 o 
   6  14   2      131.52      127.74     18.52 o 
   7  14   2       34.16       15.12     18.59 o 
   8  14   2        0.83       -3.03      5.78 o 
  -9  15   2       20.78       39.07     13.98 o 
  -8  15   2       49.17       57.59     11.70 o 
  -7  15   2       60.36       90.51     14.49 o 
  -6  15   2       89.55       80.42     16.57 o 
  -5  15   2        0.27       -3.13      5.72 o 
  -4  15   2      120.78      120.84     11.18 o 
  -3  15   2      760.90      750.48     19.88 o 
  -2  15   2        0.01       -0.01      2.29 o 
  -1  15   2      461.39      475.54     16.34 o 
   0  15   2      313.54      311.63      9.00 o 
   1  15   2        8.81       11.13      2.84 o 
   2  15   2      188.24      218.85     14.68 o 
   3  15   2      197.25      217.01     14.02 o 
   4  15   2       16.35       15.02      7.23 o 
   5  15   2      185.68      190.49     21.42 o 
   6  15   2       34.88       25.09      8.91 o 
   7  15   2        1.12        5.68      8.16 o 
   8  15   2       40.02       36.65     11.42 o 
  -8  16   2       68.66       56.10     12.15 o 
  -7  16   2       15.15       11.79     10.31 o 
  -6  16   2      295.97      275.86     18.46 o 
  -5  16   2       68.17       63.00     10.46 o 
  -4  16   2      167.69      148.20      9.48 o 
  -3  16   2      246.46      269.37     12.25 o 
  -2  16   2      272.94      262.82      8.13 o 
  -1  16   2     1238.12     1279.26     27.27 o 
   0  16   2      129.45      119.52      6.04 o 
   1  16   2       19.74       32.31      4.00 o 
   2  16   2       97.37       90.22      7.96 o 
   3  16   2      191.78      196.98     11.19 o 
   4  16   2      245.08      194.12     14.86 o 
   5  16   2      644.79      653.10     25.64 o 
   6  16   2        0.12       12.73      8.21 o 
   7  16   2       39.29       25.80     20.00 o 
   8  16   2        0.01       16.03     11.04 o 
  -8  17   2       16.77       13.84     13.84 o 
  -7  17   2       24.64       32.50     11.09 o 
  -6  17   2       13.73       33.94      9.36 o 
  -5  17   2       17.13       24.36      9.71 o 
  -4  17   2        0.32        0.14      3.78 o 
  -3  17   2      467.06      426.98     23.80 o 
  -2  17   2      223.97      196.08      7.62 o 
  -1  17   2      104.42      106.80      7.57 o 
   0  17   2      166.70      161.64      7.02 o 
   1  17   2       21.52       26.43      4.42 o 
   2  17   2       69.39       64.55      7.14 o 
   3  17   2       15.13       23.80      5.73 o 
   4  17   2       42.47       54.64     17.17 o 
   5  17   2      132.77      147.87     17.03 o 
   6  17   2      100.21       65.44     12.20 o 
   7  17   2        4.87        4.53      9.15 o 
  -8  18   2       32.65       36.58     19.46 o 
  -7  18   2       12.74       19.09      8.78 o 
  -6  18   2       44.70       58.51     10.91 o 
  -5  18   2        8.59        9.14      7.28 o 
  -4  18   2        4.69       22.78      6.31 o 
  -3  18   2        3.81       14.47      4.34 o 
  -2  18   2      248.47      211.22      8.61 o 
  -1  18   2       51.08       50.85      4.96 o 
   0  18   2      217.34      235.50     10.89 o 
   1  18   2        6.33        3.22      3.26 o 
   2  18   2        0.12       -1.32      3.90 o 
   3  18   2        4.44        7.54      4.74 o 
   4  18   2      263.72      232.34     13.21 o 
   5  18   2      182.56      198.04     16.87 o 
   6  18   2       51.99       32.52     10.14 o 
   7  18   2        0.32        7.73      8.89 o 
  -8  19   2       31.47       61.62     12.76 o 
  -7  19   2       17.54       21.27      9.36 o 
  -6  19   2        2.62       10.63      8.23 o 
  -5  19   2       48.13       62.17     10.55 o 
  -4  19   2       81.65       76.11      9.37 o 
  -3  19   2       76.90       83.55     11.45 o 
  -2  19   2        1.15        3.28      3.12 o 
  -1  19   2      558.71      579.36     13.06 o 
   0  19   2       49.00       60.13      5.44 o 
   1  19   2       61.82       77.86      8.70 o 
   2  19   2      221.33      213.08     21.39 o 
   3  19   2       69.13       85.69      9.02 o 
   4  19   2       32.66       26.95      6.95 o 
   5  19   2       34.15       28.77     11.06 o 
   6  19   2       76.20       86.12     13.46 o 
   7  19   2       95.50       69.07     13.23 o 
  -7  20   2        5.73       22.01      9.55 o 
  -6  20   2       14.14       22.34     23.28 o 
  -5  20   2       75.26       74.76     23.72 o 
  -4  20   2      277.78      284.22     15.30 o 
  -3  20   2      369.54      306.89     13.09 o 
  -2  20   2        0.70       -2.53      3.01 o 
  -1  20   2      402.10      384.78     13.91 o 
   0  20   2        0.31        4.19      3.77 o 
   1  20   2       77.02       72.04      6.79 o 
   2  20   2      183.89      204.14     11.92 o 
   3  20   2       64.27       64.91      9.38 o 
   4  20   2        4.77        0.84      5.01 o 
   5  20   2       29.13       36.74      7.70 o 
   6  20   2       18.77       30.91     11.10 o 
   7  20   2        0.10       16.96     10.07 o 
  -7  21   2        0.40        1.98     12.51 o 
  -6  21   2       25.04       42.30     13.88 o 
  -5  21   2       21.95       21.74      8.90 o 
  -4  21   2       10.23       13.24      6.26 o 
  -3  21   2        3.67       12.10      5.73 o 
  -2  21   2      279.46      284.69      9.88 o 
  -1  21   2      900.49      864.36     23.66 o 
   0  21   2      327.64      316.03     18.02 o 
   1  21   2       51.79       41.85      5.86 o 
   2  21   2        0.50        6.55      5.13 o 
   3  21   2       40.80       38.89     11.81 o 
   4  21   2        0.01        5.58      5.31 o 
   5  21   2       29.61       31.76      7.46 o 
   6  21   2       30.37       15.37      9.52 o 
  -7  22   2        7.07       -4.45      8.25 o 
  -6  22   2       32.83       43.03     10.65 o 
  -5  22   2        5.41       10.61      8.01 o 
  -4  22   2       78.61       81.57     10.18 o 
  -3  22   2        7.79        9.46      5.90 o 
  -2  22   2        0.01       -0.27      4.08 o 
  -1  22   2      258.76      282.24      9.93 o 
   0  22   2        6.07        6.75      4.10 o 
   1  22   2       17.89       12.62      4.68 o 
   2  22   2        3.15        5.84      5.11 o 
   3  22   2        0.28        3.93      5.06 o 
   4  22   2        0.34       -0.14      5.58 o 
   5  22   2       61.91       99.00     14.51 o 
   6  22   2        0.17       14.86      9.89 o 
  -6  23   2        7.65       10.82      8.80 o 
  -5  23   2       14.02        6.98      8.21 o 
  -4  23   2       45.31       42.21     10.52 o 
  -3  23   2        1.95        1.08      5.61 o 
  -2  23   2       97.72       87.72      7.90 o 
  -1  23   2       74.88       62.17      6.11 o 
   0  23   2        7.49        2.95      4.16 o 
   1  23   2        0.09       -0.74      4.29 o 
   2  23   2        3.37        3.01      4.87 o 
   3  23   2        0.62       -6.76      6.43 o 
   4  23   2       12.02       39.02     10.86 o 
   5  23   2        0.25        0.84      8.51 o 
  -6  24   2       38.43       40.87     11.25 o 
  -5  24   2        3.51        4.48      8.46 o 
  -4  24   2        0.03        6.55      7.54 o 
  -3  24   2        7.70        3.44      6.36 o 
  -2  24   2        2.13        4.76      5.74 o 
  -1  24   2       19.72        9.97      5.68 o 
   0  24   2       14.55       10.33      4.76 o 
   1  24   2       13.92       12.21      5.14 o 
   2  24   2       11.01        6.49      5.53 o 
   3  24   2        3.99        4.84      7.85 o 
   4  24   2        0.70       -4.10      7.75 o 
   5  24   2        0.03      -10.96      7.63 o 
  -5  25   2       14.35       22.12     12.13 o 
  -4  25   2        6.33       -4.94      7.05 o 
  -3  25   2        6.56        6.98      6.75 o 
  -2  25   2       51.35       34.29     13.69 o 
  -1  25   2        3.13       -1.27      5.23 o 
   0  25   2       44.55       61.97      7.49 o 
   1  25   2        7.61       11.47      5.36 o 
   2  25   2       13.05       19.99      9.11 o 
   3  25   2       28.12       26.65      9.28 o 
   4  25   2       53.50       55.48     14.37 o 
  -4  26   2        2.00        3.39      8.09 o 
  -3  26   2       17.06       12.68      7.23 o 
  -2  26   2        0.00        9.08      7.70 o 
  -1  26   2       41.05       28.36      7.43 o 
   0  26   2       26.77       29.89      6.33 o 
   1  26   2       28.99       43.82      8.67 o 
   2  26   2       22.02       16.63      8.82 o 
   3  26   2       31.31       22.04      9.36 o 
   4  26   2       13.11        4.52     12.97 o 
  -4  27   2       29.61       11.02      9.54 o 
  -3  27   2        2.91       14.35      7.67 o 
  -2  27   2       38.67       32.01      9.92 o 
  -1  27   2        5.87        6.40      8.00 o 
   0  27   2       60.25       71.79     11.99 o 
   1  27   2        4.50       -3.86      5.74 o 
   2  27   2        0.49        3.72      8.09 o 
   3  27   2       22.36       33.90     10.57 o 
  -3  28   2        8.77       11.31      9.24 o 
  -2  28   2       60.57       68.28     19.35 o 
  -1  28   2        8.64        4.16     10.89 o 
   0  28   2       14.75        6.95     11.21 o 
   1  28   2       24.55       39.42      8.60 o 
   2  28   2        0.16      -10.72      7.89 o 
  -1  29   2       32.95       32.90     13.48 o 
   0  29   2        0.25       25.67     11.98 o 
  -9   0   3      228.18      217.33     23.18 o 
  -7   0   3       25.68       16.82      6.56 o 
  -5   0   3      118.61      144.01      8.87 o 
  -3   0   3      147.99      173.21      6.24 o 
  -1   0   3      255.15      231.73      8.43 o 
   1   0   3     1008.69      866.23     26.25 o 
   3   0   3     2657.17     2773.06     65.04 o 
   5   0   3        8.45        7.29      4.94 o 
   7   0   3        2.04       12.70      8.94 o 
   9   0   3        8.66        2.97     11.23 o 
 -10   1   3      259.05      261.13     18.52 o 
  -9   1   3       34.84       57.91     11.47 o 
  -8   1   3      228.53      219.28     12.06 o 
  -7   1   3       26.00       23.92      4.78 o 
  -6   1   3      153.39      145.92      7.79 o 
  -5   1   3      145.02      157.51      6.58 o 
  -4   1   3     3386.07     3448.65     43.85 o 
  -3   1   3      695.03      704.58     10.13 o 
  -2   1   3      362.37      351.15      5.82 o 
  -1   1   3     7924.34     8061.79     94.05 o 
   0   1   3        5.79        5.55      2.61 o 
   1   1   3      296.38      310.18     13.35 o 
   2   1   3     6773.13     7454.16    119.48 o 
   3   1   3     1325.86     1516.78     25.43 o 
   4   1   3      294.24      283.85      8.50 o 
   5   1   3       10.65        7.19      3.45 o 
   6   1   3       10.31       10.96      4.98 o 
   7   1   3       30.03       28.80      8.03 o 
   8   1   3       10.05       14.25      8.07 o 
   9   1   3        3.74        9.64      8.06 o 
 -10   2   3        8.25       14.64     12.66 o 
  -9   2   3       22.69       31.15      9.31 o 
  -8   2   3        1.80        6.85      5.25 o 
  -7   2   3       28.84       31.65      5.03 o 
  -6   2   3       21.00       23.77      6.84 o 
  -5   2   3        0.03        0.67      2.56 o 
  -4   2   3      304.62      311.69      7.92 o 
  -3   2   3     1844.23     1848.01     22.69 o 
  -2   2   3      810.99      975.23     13.63 o 
  -1   2   3        7.73        8.67      1.63 o 
   0   2   3        4.10       14.65      3.23 o 
   1   2   3        0.30       -2.36      1.57 o 
   2   2   3     1139.56     1100.45     24.78 o 
   3   2   3       57.74       49.78      4.28 o 
   4   2   3       30.72       29.99      3.76 o 
   5   2   3       11.92       22.43      5.00 o 
   6   2   3       78.93       57.29      7.35 o 
   7   2   3       97.51       88.78     21.61 o 
   8   2   3        7.19       18.27      8.23 o 
   9   2   3       27.60       34.33     10.23 o 
 -10   3   3       21.92       39.53     13.69 o 
  -9   3   3       40.18       38.54      9.78 o 
  -8   3   3        0.10        7.11      5.30 o 
  -7   3   3      148.54      124.71      9.32 o 
  -6   3   3        7.22       -0.41      3.13 o 
  -5   3   3        7.16        6.93      4.68 o 
  -4   3   3      296.44      310.45     17.32 o 
  -3   3   3     1578.91     1646.81     20.67 o 
  -2   3   3        0.27        6.64      1.75 o 
  -1   3   3       49.62       45.23      4.15 o 
   0   3   3      110.70       71.31      7.11 o 
   1   3   3      183.06      183.60      6.20 o 
   2   3   3       14.48       24.07      5.48 o 
   3   3   3      121.75      150.39     11.10 o 
   4   3   3      465.53      584.17     13.79 o 
   5   3   3      268.24      282.42     11.59 o 
   6   3   3      384.86      384.50     21.94 o 
   7   3   3       21.38        9.92      6.53 o 
   8   3   3       54.32       54.45     10.75 o 
   9   3   3       60.33       52.47     11.14 o 
 -10   4   3        6.98       17.24     12.19 o 
  -9   4   3        0.84        2.37      5.90 o 
  -8   4   3      101.74      110.48      9.60 o 
  -7   4   3       16.87       16.26      6.09 o 
  -6   4   3       26.34       26.15      4.19 o 
  -5   4   3      472.41      442.03     20.70 o 
  -4   4   3      350.93      330.88      9.40 o 
  -3   4   3      247.58      279.11     22.35 o 
  -2   4   3      272.26      275.53      6.03 o 
  -1   4   3       14.84       21.11      1.61 o 
   0   4   3     2013.61     2021.52     26.78 o 
   1   4   3     1114.55     1143.59     22.90 o 
   2   4   3       40.46       72.47      4.95 o 
   3   4   3       37.92       39.34      4.69 o 
   4   4   3      238.40      233.39      8.40 o 
   5   4   3      159.33      149.64     20.85 o 
   6   4   3      104.72      108.84     14.77 o 
   7   4   3      414.20      378.67     15.77 o 
   8   4   3       13.97       20.47      7.91 o 
   9   4   3      128.37      110.85     14.54 o 
 -10   5   3       45.38       61.88     16.86 o 
  -9   5   3       43.49       62.10     10.70 o 
  -8   5   3      238.98      210.52     20.94 o 
  -7   5   3        0.33        4.33      5.21 o 
  -6   5   3      138.13      151.20     12.10 o 
  -5   5   3      774.04      809.21     15.31 o 
  -4   5   3      100.49      117.99      5.43 o 
  -3   5   3     4985.91     5111.85     63.29 o 
  -2   5   3     1221.06     1220.42     19.01 o 
  -1   5   3      562.56      597.47     10.02 o 
   0   5   3        0.32        3.99      1.75 o 
   1   5   3     1753.84     1640.48     36.35 o 
   2   5   3     1559.96     1664.32     26.14 o 
   3   5   3      285.04      271.88      7.73 o 
   4   5   3       69.52       75.18      9.45 o 
   5   5   3      403.35      392.17     49.75 o 
   6   5   3      326.91      323.97     21.68 o 
   7   5   3        0.94        6.66      5.20 o 
   8   5   3       56.21       50.52     10.54 o 
   9   5   3       42.50       41.16     12.95 o 
 -10   6   3       21.33       23.28     13.58 o 
  -9   6   3       52.43       56.52     23.59 o 
  -8   6   3       15.36       24.50      6.34 o 
  -7   6   3       59.00       66.84      9.78 o 
  -6   6   3      353.61      351.08     12.70 o 
  -5   6   3       21.65       42.27      4.33 o 
  -4   6   3       57.10       56.87      3.67 o 
  -3   6   3        8.76        5.93      2.87 o 
  -2   6   3      292.60      300.76      8.04 o 
  -1   6   3        0.14        6.89      1.97 o 
   0   6   3      279.34      300.26      6.40 o 
   1   6   3      190.22      185.21      5.97 o 
   2   6   3       83.07       69.22      3.68 o 
   3   6   3       33.71       30.27      3.45 o 
   4   6   3       14.63       31.32      6.29 o 
   5   6   3        7.01        8.67      6.30 o 
   6   6   3      138.38      132.03     12.49 o 
   7   6   3      109.80      112.60     10.26 o 
   8   6   3        0.01       -0.97      7.37 o 
   9   6   3       28.92       47.53     11.17 o 
 -10   7   3       74.28      102.41     14.24 o 
  -9   7   3      205.64      205.12     16.87 o 
  -8   7   3       28.11       43.13      7.36 o 
  -7   7   3      215.42      227.75     11.98 o 
  -6   7   3      389.38      363.72     26.10 o 
  -5   7   3       60.23       73.22      6.84 o 
  -4   7   3      192.04      188.22     12.52 o 
  -3   7   3       88.36      111.24      5.89 o 
  -2   7   3      822.37      835.54     15.14 o 
  -1   7   3     2381.64     2371.25     32.55 o 
   0   7   3      233.82      220.98      5.62 o 
   1   7   3       42.82       41.41      3.82 o 
   2   7   3      245.37      246.81     11.81 o 
   3   7   3     1633.07     1739.85     48.76 o 
   4   7   3       11.91       18.18      6.05 o 
   5   7   3      635.03      627.29     95.04 o 
   6   7   3      188.66      237.23     37.97 o 
   7   7   3        0.39        2.43      5.57 o 
   8   7   3       22.88       36.46      9.31 o 
   9   7   3       45.07       67.90     12.14 o 
 -10   8   3        0.23       14.18      8.88 o 
  -9   8   3      139.47      113.70     13.76 o 
  -8   8   3       56.09       67.55     10.65 o 
  -7   8   3        7.79        9.99      4.97 o 
  -6   8   3       36.83       41.06      6.14 o 
  -5   8   3      266.57      298.88     11.58 o 
  -4   8   3       16.47       15.81      2.53 o 
  -3   8   3     2310.27     2424.68     42.09 o 
  -2   8   3       58.82       71.33      3.30 o 
  -1   8   3     1799.04     1856.71     33.71 o 
   0   8   3     1440.80     1344.29     19.13 o 
   1   8   3      210.92      226.63     10.50 o 
   2   8   3      986.27     1033.36     25.73 o 
   3   8   3      367.40      351.93     14.59 o 
   4   8   3        4.26        7.59      5.39 o 
   5   8   3      513.55      455.37     52.12 o 
   6   8   3       11.31       14.45      7.25 o 
   7   8   3       42.72       42.28      7.51 o 
   8   8   3       29.14       49.91      8.89 o 
  -9   9   3        0.18       -1.35      7.90 o 
  -8   9   3        6.14       11.74      7.43 o 
  -7   9   3        1.00        3.82      4.48 o 
  -6   9   3      117.67      120.03      8.91 o 
  -5   9   3      117.63      139.28     10.74 o 
  -4   9   3       86.42       56.26      3.69 o 
  -3   9   3      100.48      108.29      6.20 o 
  -2   9   3       26.08       48.65      3.05 o 
  -1   9   3       29.05       26.62      4.05 o 
   0   9   3      254.13      302.54      8.68 o 
   1   9   3      473.74      499.66     11.82 o 
   2   9   3        0.67        4.77      3.53 o 
   3   9   3       41.86       45.55     17.17 o 
   4   9   3      199.47      167.37     12.28 o 
   5   9   3      416.30      359.31     16.98 o 
   6   9   3      227.71      194.38     15.01 o 
   7   9   3      163.66      131.06     11.48 o 
   8   9   3        9.56        3.44     11.78 o 
  -9  10   3        1.49        5.45      7.88 o 
  -8  10   3       24.80       24.71      8.43 o 
  -7  10   3       10.70        6.60      5.06 o 
  -6  10   3      137.65      157.07      9.89 o 
  -5  10   3      110.14      129.41     15.05 o 
  -4  10   3      305.53      264.95     10.31 o 
  -3  10   3       54.06       57.37      5.12 o 
  -2  10   3      411.50      388.11     23.23 o 
  -1  10   3       24.34       26.69      3.59 o 
   0  10   3      875.99      905.20     14.17 o 
   1  10   3      734.82      720.31     13.10 o 
   2  10   3     1062.46      980.28     47.05 o 
   3  10   3      176.07      177.70     12.71 o 
   4  10   3     1425.46     1262.28     33.34 o 
   5  10   3        0.77       13.65      6.84 o 
   6  10   3        8.12       15.10      7.84 o 
   7  10   3        0.45        7.29      5.39 o 
   8  10   3      102.76       92.02     10.79 o 
  -9  11   3       26.07       19.93     12.03 o 
  -8  11   3        7.71       13.07      7.99 o 
  -7  11   3       52.23       59.25     10.23 o 
  -6  11   3      153.41      146.78      9.80 o 
  -5  11   3      495.95      472.03     15.52 o 
  -4  11   3      348.86      346.40     19.57 o 
  -3  11   3       53.88       45.65      4.82 o 
  -2  11   3      867.20      856.99     27.00 o 
  -1  11   3        0.21        1.13      1.99 o 
   0  11   3       25.72       44.06      3.54 o 
   1  11   3     1280.36     1448.73     37.34 o 
   2  11   3      778.32      770.88     24.59 o 
   3  11   3       44.60       54.28     10.63 o 
   4  11   3      193.69      190.38     14.35 o 
   5  11   3        0.99        2.96      6.17 o 
   6  11   3        9.77       12.60      7.28 o 
   7  11   3        2.84       10.16     12.20 o 
   8  11   3        4.55       10.09     10.09 o 
  -9  12   3        4.19       -4.10     11.30 o 
  -8  12   3       33.03       32.59     14.85 o 
  -7  12   3       29.53       21.43      8.87 o 
  -6  12   3        4.41        3.74      5.66 o 
  -5  12   3      147.58      150.44     12.30 o 
  -4  12   3        6.80       11.61      3.77 o 
  -3  12   3       48.27       55.90      5.45 o 
  -2  12   3     1137.83     1113.88     17.01 o 
  -1  12   3        1.27        2.33      2.18 o 
   0  12   3      416.41      451.78     13.06 o 
   1  12   3       13.68        9.39      2.70 o 
   2  12   3       75.07       87.18     11.76 o 
   3  12   3       69.54       60.16     11.91 o 
   4  12   3        0.08       -2.72      5.06 o 
   5  12   3       49.18       67.44     10.72 o 
   6  12   3       33.96       13.75     12.13 o 
   7  12   3      333.79      348.23     47.51 o 
   8  12   3       74.35       89.93     10.87 o 
  -9  13   3       26.56       41.39     10.25 o 
  -8  13   3      189.90      193.45     31.47 o 
  -7  13   3        0.30       -8.58      9.03 o 
  -6  13   3       59.72       68.21      7.60 o 
  -5  13   3      796.51      775.09     20.49 o 
  -4  13   3      589.31      595.57     14.74 o 
  -3  13   3       32.87       52.35      5.39 o 
  -2  13   3      640.21      647.79     12.18 o 
  -1  13   3      162.64      212.15      6.74 o 
   0  13   3      553.38      480.04     10.14 o 
   1  13   3        3.57        5.78      2.67 o 
   2  13   3      123.56      132.13     15.78 o 
   3  13   3      161.34      160.49     19.83 o 
   4  13   3      293.73      270.98     31.91 o 
   5  13   3       85.31      112.26     24.95 o 
   6  13   3      822.07      781.42     28.72 o 
   7  13   3        0.94        6.02      8.32 o 
   8  13   3       27.32       25.59      7.52 o 
  -9  14   3       22.60       18.67     13.72 o 
  -8  14   3       13.47       11.85      8.19 o 
  -7  14   3       48.89       52.88     10.15 o 
  -6  14   3       25.05       55.58      9.98 o 
  -5  14   3       20.22       26.93      8.37 o 
  -4  14   3       17.12       14.09      4.15 o 
  -3  14   3      337.99      338.64     14.74 o 
  -2  14   3       47.76       53.87      4.31 o 
  -1  14   3      141.67      158.99      6.79 o 
   0  14   3      249.39      241.91      8.12 o 
   1  14   3     1732.46     1735.72     40.43 o 
   2  14   3        5.06       18.49      4.99 o 
   3  14   3     1283.81     1199.85     32.74 o 
   4  14   3      102.56      109.83     18.76 o 
   5  14   3      104.98       78.48     11.22 o 
   6  14   3       45.79       49.50     10.73 o 
   7  14   3      104.99      116.50     14.52 o 
   8  14   3        5.76       17.36     13.33 o 
  -8  15   3       15.60       22.68      9.44 o 
  -7  15   3        3.10        0.10      7.92 o 
  -6  15   3        2.82       -8.40      5.60 o 
  -5  15   3        4.02        4.51      4.81 o 
  -4  15   3      149.48      148.30      9.41 o 
  -3  15   3        1.62        0.11      3.37 o 
  -2  15   3      277.02      251.40     16.13 o 
  -1  15   3       16.18       18.98      3.27 o 
   0  15   3      790.05      768.19     19.92 o 
   1  15   3        9.96       14.47      4.81 o 
   2  15   3        1.88        5.08      4.38 o 
   3  15   3       97.16      109.10      9.15 o 
   4  15   3      334.73      302.21     24.95 o 
   5  15   3       72.80       72.40     11.46 o 
   6  15   3      144.87      188.16     16.63 o 
   7  15   3        1.31       -4.50      7.61 o 
  -8  16   3       26.09       25.30      9.82 o 
  -7  16   3       53.24       41.39     10.05 o 
  -6  16   3       12.79       12.04      9.71 o 
  -5  16   3       52.93       63.66      7.64 o 
  -4  16   3      406.59      374.95     12.27 o 
  -3  16   3      120.98      127.25      8.14 o 
  -2  16   3       34.64       32.93      4.95 o 
  -1  16   3       29.33       34.95      3.97 o 
   0  16   3      161.49      149.13      8.66 o 
   1  16   3        8.96        7.70      3.49 o 
   2  16   3      128.50      141.57     19.29 o 
   3  16   3      474.64      457.83     16.15 o 
   4  16   3      664.83      607.39     23.95 o 
   5  16   3        9.68       10.12      7.87 o 
   6  16   3       12.78       18.71      9.31 o 
   7  16   3       14.28       24.65     10.36 o 
  -8  17   3        0.24        1.73      8.46 o 
  -7  17   3       93.93       88.48     13.44 o 
  -6  17   3       62.71       53.77     10.67 o 
  -5  17   3        0.15        2.60      6.54 o 
  -4  17   3      375.83      387.10     12.80 o 
  -3  17   3       47.62       65.70      8.24 o 
  -2  17   3        5.05        2.89      3.24 o 
  -1  17   3      581.09      558.53     14.82 o 
   0  17   3        6.11        2.89      3.02 o 
   1  17   3       14.89       14.16      3.96 o 
   2  17   3      353.74      347.50     13.76 o 
   3  17   3      358.69      326.02     14.18 o 
   4  17   3       81.02       75.03     11.03 o 
   5  17   3        8.60       30.38      9.88 o 
   6  17   3       52.82       69.73     20.79 o 
   7  17   3        3.20       14.69      9.92 o 
  -8  18   3       19.15       20.18      9.09 o 
  -7  18   3       31.13       20.99      8.93 o 
  -6  18   3       34.46       35.22      9.77 o 
  -5  18   3       21.24       24.13      9.10 o 
  -4  18   3      420.79      415.15     13.47 o 
  -3  18   3       12.10        8.73      4.05 o 
  -2  18   3        1.69        1.11      3.31 o 
  -1  18   3        8.78        7.92      3.36 o 
   0  18   3      331.80      305.38     14.36 o 
   1  18   3       25.11       35.52      5.22 o 
   2  18   3      383.25      370.29     14.54 o 
   3  18   3       39.73       28.63     10.72 o 
   4  18   3       15.24       24.89      6.56 o 
   5  18   3        5.69       -0.86      9.93 o 
   6  18   3      166.24      128.59     15.52 o 
   7  18   3        0.05       -7.03      7.90 o 
  -7  19   3       29.09       29.75      9.99 o 
  -6  19   3       34.64       32.51     13.50 o 
  -5  19   3       22.96       45.75     12.61 o 
  -4  19   3      266.00      271.86     14.74 o 
  -3  19   3        2.89        4.20      3.72 o 
  -2  19   3       20.94       19.29      4.75 o 
  -1  19   3      557.26      564.79     13.05 o 
   0  19   3        0.21        1.32      3.50 o 
   1  19   3       13.71       22.42      4.89 o 
   2  19   3        6.45        8.95      4.99 o 
   3  19   3       37.87       46.63      7.52 o 
   4  19   3       50.57       57.19      8.47 o 
   5  19   3      193.25      191.44     18.09 o 
   6  19   3      150.07      136.31     16.64 o 
  -7  20   3        8.38       17.19      9.10 o 
  -6  20   3        0.40       10.18      8.09 o 
  -5  20   3        5.29       -1.32      6.73 o 
  -4  20   3      181.94      206.61     15.18 o 
  -3  20   3        8.19        9.23      4.23 o 
  -2  20   3        4.84        6.16      4.08 o 
  -1  20   3      112.36      104.00      7.93 o 
   0  20   3       11.80       13.49      4.40 o 
   1  20   3      199.47      199.41     10.56 o 
   2  20   3       22.90       27.93      7.52 o 
   3  20   3        0.06       -4.47      6.50 o 
   4  20   3       24.32       20.60      6.33 o 
   5  20   3       66.50       57.49     10.16 o 
   6  20   3       39.27       63.16     12.93 o 
  -7  21   3        0.08        3.08      8.36 o 
  -6  21   3        1.34       17.11      8.37 o 
  -5  21   3       10.86       19.01      9.01 o 
  -4  21   3        0.09        1.04      5.27 o 
  -3  21   3       12.43       10.62      4.71 o 
  -2  21   3       35.83       42.31      6.00 o 
  -1  21   3       40.29       64.06      8.17 o 
   0  21   3      214.04      248.65     11.08 o 
   1  21   3      308.43      267.26     11.91 o 
   2  21   3        0.01        2.69      4.85 o 
   3  21   3       11.14       14.19      5.97 o 
   4  21   3      269.82      255.70     24.07 o 
   5  21   3      146.10      159.22     13.51 o 
   6  21   3       16.23       38.72      8.95 o 
  -6  22   3        0.08      -14.00      9.34 o 
  -5  22   3       58.25       63.93     12.26 o 
  -4  22   3      126.46       97.42     10.95 o 
  -3  22   3       58.36       56.27      7.08 o 
  -2  22   3      162.17      177.15     10.24 o 
  -1  22   3       66.76       43.48      7.81 o 
   0  22   3       39.51       39.76      7.96 o 
   1  22   3      392.99      453.68     15.92 o 
   2  22   3        0.46        4.77      5.29 o 
   3  22   3      184.70      188.33     13.18 o 
   4  22   3       10.52        3.41      6.14 o 
   5  22   3       29.89       44.36      8.85 o 
  -6  23   3       90.69      124.91     18.31 o 
  -5  23   3       14.18       40.91     10.16 o 
  -4  23   3       21.33       15.81      6.73 o 
  -3  23   3       84.42       66.41      9.19 o 
  -2  23   3       62.85       72.51      7.69 o 
  -1  23   3       64.64       50.59      8.08 o 
   0  23   3       59.35       76.95     12.42 o 
   1  23   3       43.98       52.29      6.94 o 
   2  23   3       11.62       -0.31      5.47 o 
   3  23   3        2.10        9.71      6.28 o 
   4  23   3       82.28      105.19     12.97 o 
   5  23   3        0.07       -0.13      6.86 o 
  -5  24   3      149.88      169.23     17.99 o 
  -4  24   3       24.16       28.37     13.75 o 
  -3  24   3       31.93       39.58      8.16 o 
  -2  24   3        0.05       -0.55      5.11 o 
  -1  24   3      151.27      135.71     11.73 o 
   0  24   3        9.21       -1.08      7.36 o 
   1  24   3       67.36       74.95      8.85 o 
   2  24   3       12.01       23.77      6.96 o 
   3  24   3       16.05       14.95      6.97 o 
   4  24   3       83.03       71.65     10.27 o 
  -5  25   3        0.01       11.18      9.17 o 
  -4  25   3       74.89       75.08     10.69 o 
  -3  25   3        0.00        6.69      6.51 o 
  -2  25   3       49.83       50.39      8.36 o 
  -1  25   3      166.70      164.01     12.96 o 
   0  25   3       79.38       91.60     10.40 o 
   1  25   3        6.86       11.36      7.03 o 
   2  25   3       31.71       35.34      7.97 o 
   3  25   3        3.29        9.10      7.08 o 
   4  25   3        0.28       -9.27     10.53 o 
  -4  26   3        9.75       17.37      7.49 o 
  -3  26   3       36.04       39.05      8.70 o 
  -2  26   3        0.02       10.06     13.12 o 
  -1  26   3       46.01       54.09     13.00 o 
   0  26   3        2.60        3.89      6.09 o 
   1  26   3       21.94        6.48      6.79 o 
   2  26   3        4.50       16.62      7.41 o 
   3  26   3        2.55        1.44     10.94 o 
  -3  27   3      117.87      122.49     15.59 o 
  -2  27   3        0.01       10.65     11.14 o 
  -1  27   3       11.25       29.38      7.87 o 
   0  27   3        0.16        0.32      5.94 o 
   1  27   3       60.62       55.51     11.88 o 
   2  27   3       10.59        6.66     14.23 o 
  -2  28   3       71.23       82.27     13.60 o 
  -1  28   3        2.41       -0.06      6.59 o 
   0  28   3        8.10       11.89      7.35 o 
   1  28   3       51.98       66.20     12.42 o 
 -10   0   4       16.71        8.26     12.56 o 
  -8   0   4       74.63       94.89     17.20 o 
  -6   0   4        8.61       25.82      8.60 o 
  -4   0   4      473.54      377.49     10.65 o 
  -2   0   4       18.16       15.50      5.72 o 
   0   0   4      282.23      320.82     15.43 o 
   2   0   4        6.73       28.67      5.84 o 
   4   0   4     2546.73     2579.02     52.01 o 
   6   0   4        5.92       18.09     10.00 o 
   8   0   4       51.55       73.01     18.53 o 
 -10   1   4       10.40       25.89      9.41 o 
  -9   1   4       74.80       76.19     11.96 o 
  -8   1   4        4.37       14.63      7.39 o 
  -7   1   4        0.49       -1.44      8.40 o 
  -6   1   4        0.23       -0.55      3.72 o 
  -5   1   4       44.70       46.50      5.82 o 
  -4   1   4     2332.67     2339.25     36.51 o 
  -3   1   4     6262.50     6324.93     68.47 o 
  -2   1   4     3726.07     3801.45     42.96 o 
  -1   1   4       48.68       44.68      3.61 o 
   0   1   4      672.37      633.67     17.82 o 
   1   1   4     1816.14     1699.24     41.57 o 
   2   1   4      527.51      527.63     12.34 o 
   3   1   4      826.09      854.47     17.64 o 
   4   1   4        0.80        5.25      3.12 o 
   5   1   4      349.33      318.61     12.62 o 
   6   1   4        0.31       -3.29      5.75 o 
   7   1   4      249.69      287.80     49.99 o 
   8   1   4      148.86      146.32     16.71 o 
 -10   2   4       10.15       14.28      9.44 o 
  -9   2   4       83.67      110.39     13.24 o 
  -8   2   4       32.88       28.69      8.43 o 
  -7   2   4      191.54      191.20     14.08 o 
  -6   2   4      263.51      256.57     17.27 o 
  -5   2   4        2.04        4.86      2.71 o 
  -4   2   4     1867.19     1939.83     36.06 o 
  -3   2   4     1334.93     1567.62     18.57 o 
  -2   2   4      628.19      609.47     40.21 o 
  -1   2   4     2944.82     2988.82     45.92 o 
   0   2   4      810.73      813.27     43.13 o 
   1   2   4       15.60       10.12      2.89 o 
   2   2   4     2322.49     2249.44     44.33 o 
   3   2   4      649.78      645.47     18.77 o 
   4   2   4      348.92      294.04      9.20 o 
   5   2   4      432.24      411.92     14.42 o 
   6   2   4      330.89      337.79     19.53 o 
   7   2   4      181.67      211.54     18.26 o 
   8   2   4       55.51       49.34     11.06 o 
 -10   3   4       80.89      114.54     20.58 o 
  -9   3   4       22.47       18.18      9.27 o 
  -8   3   4       37.14       40.83     11.21 o 
  -7   3   4       11.14       27.45      6.19 o 
  -6   3   4      295.06      330.17     23.46 o 
  -5   3   4      508.56      487.92     28.47 o 
  -4   3   4      617.82      558.85     10.09 o 
  -3   3   4      225.73      226.92      6.35 o 
  -2   3   4        8.80       11.15      2.18 o 
  -1   3   4       47.23       31.81      7.24 o 
   0   3   4      230.60      196.58     11.44 o 
   1   3   4     3695.60     4039.84     57.42 o 
   2   3   4     6142.87     6412.47    232.22 o 
   3   3   4        0.30        3.27      2.87 o 
   4   3   4      315.97      293.56     13.68 o 
   5   3   4       37.85       54.88      7.05 o 
   6   3   4     1331.07     1376.05     40.80 o 
   7   3   4      145.27      142.71     15.24 o 
   8   3   4       64.92       79.74     12.87 o 
 -10   4   4       22.32       23.59     13.48 o 
  -9   4   4      124.85      121.19     14.14 o 
  -8   4   4      468.85      435.47     27.89 o 
  -7   4   4       46.78       51.48      7.18 o 
  -6   4   4        0.22        1.97      4.14 o 
  -5   4   4       12.22       18.73      4.58 o 
  -4   4   4        0.71        3.03      2.83 o 
  -3   4   4      555.17      513.01     11.49 o 
  -2   4   4     1371.89     1451.85     21.36 o 
  -1   4   4      973.22     1015.37     46.05 o 
   0   4   4      492.02      474.93      9.97 o 
   1   4   4       98.79       91.18      9.13 o 
   2   4   4     1805.64     1911.86     39.35 o 
   3   4   4     2389.97     2301.29     36.31 o 
   4   4   4     2124.04     2108.40     45.80 o 
   5   4   4     1035.80     1037.35     24.89 o 
   6   4   4       12.78        8.44      5.16 o 
   7   4   4       69.52       46.34     10.30 o 
   8   4   4       12.40       17.90      9.06 o 
 -10   5   4        1.38        8.12     12.46 o 
  -9   5   4        2.49        8.82      7.51 o 
  -8   5   4       51.12       65.37      8.38 o 
  -7   5   4      198.27      182.97     10.92 o 
  -6   5   4       31.44       24.68      5.27 o 
  -5   5   4      109.03      101.90     13.47 o 
  -4   5   4      381.12      378.42     10.31 o 
  -3   5   4      951.85      945.11     26.50 o 
  -2   5   4      188.99      207.14      5.66 o 
  -1   5   4     2800.91     3121.49     35.12 o 
   0   5   4      766.37      765.52     15.82 o 
   1   5   4     1249.35     1389.46     51.81 o 
   2   5   4     1701.71     1614.68     26.92 o 
   3   5   4        5.01        9.38      5.96 o 
   4   5   4       82.23       84.43      9.23 o 
   5   5   4       91.39       96.87     10.57 o 
   6   5   4       67.24       81.79     14.80 o 
   7   5   4        0.23       11.80      7.72 o 
   8   5   4      467.13      477.68     25.72 o 
 -10   6   4        5.97        7.20     11.81 o 
  -9   6   4       13.92       27.82     12.25 o 
  -8   6   4       81.30       79.54      8.99 o 
  -7   6   4       75.26       85.87     11.30 o 
  -6   6   4       39.32       31.22      5.86 o 
  -5   6   4      654.19      604.36     19.08 o 
  -4   6   4       81.99       72.94      5.63 o 
  -3   6   4     2401.58     2165.30     74.22 o 
  -2   6   4      566.18      557.59      9.94 o 
  -1   6   4       24.80       57.40      3.03 o 
   0   6   4      944.70      866.22     17.68 o 
   1   6   4       90.23      115.85      6.57 o 
   2   6   4      287.61      297.13      9.69 o 
   3   6   4      736.42      704.82     67.65 o 
   4   6   4     1001.55      938.18     26.92 o 
   5   6   4      167.35      170.85     14.46 o 
   6   6   4        3.58        5.12      4.85 o 
   7   6   4       15.25       30.61      9.28 o 
   8   6   4        3.08        2.81      7.11 o 
  -9   7   4       86.50       90.59     18.19 o 
  -8   7   4        2.59       10.08      5.76 o 
  -7   7   4       84.44       83.94      8.43 o 
  -6   7   4      228.99      251.97     11.94 o 
  -5   7   4      216.33      217.98      9.16 o 
  -4   7   4        1.55        2.92      2.94 o 
  -3   7   4      825.98      838.74     16.29 o 
  -2   7   4     1344.53     1525.86     24.06 o 
  -1   7   4      237.26      211.07      8.90 o 
   0   7   4      114.80       98.39      4.95 o 
   1   7   4      104.52      106.08      5.59 o 
   2   7   4     1597.50     1644.05     27.16 o 
   3   7   4      783.83      864.36     28.38 o 
   4   7   4       46.24       58.61     23.52 o 
   5   7   4      233.56      214.92     14.79 o 
   6   7   4       54.35       39.17      8.79 o 
   7   7   4      130.37      157.84     12.50 o 
   8   7   4       89.07       98.66     14.57 o 
  -9   8   4        5.79       20.79     11.78 o 
  -8   8   4       35.82       52.77      8.08 o 
  -7   8   4       31.07       25.18      5.90 o 
  -6   8   4      105.74      102.17      8.67 o 
  -5   8   4      131.82      172.88     17.90 o 
  -4   8   4       79.85       72.11      7.30 o 
  -3   8   4        9.55       19.40      3.65 o 
  -2   8   4     3690.33     3831.75     51.33 o 
  -1   8   4      255.01      234.06      7.48 o 
   0   8   4       67.83       72.90      6.77 o 
   1   8   4       27.37       26.66      3.12 o 
   2   8   4      260.03      237.02     16.95 o 
   3   8   4       97.36       90.92      9.40 o 
   4   8   4     1939.52     1824.21    123.49 o 
   5   8   4      639.83      584.52     32.61 o 
   6   8   4      100.73       97.24     11.90 o 
   7   8   4      191.82      162.83     12.98 o 
   8   8   4       78.93       67.57     12.56 o 
  -9   9   4        0.35       -0.41      7.71 o 
  -8   9   4       38.81       25.21      6.95 o 
  -7   9   4       88.32       87.45      8.75 o 
  -6   9   4        6.33       14.84      5.11 o 
  -5   9   4      666.96      650.64     34.34 o 
  -4   9   4       90.86      104.51     10.95 o 
  -3   9   4        0.11        3.87      2.99 o 
  -2   9   4       19.18       24.25      3.83 o 
  -1   9   4       38.51       48.08      2.57 o 
   0   9   4      146.11      140.16      5.93 o 
   1   9   4     1353.48     1281.13     34.01 o 
   2   9   4       15.88       15.14      5.16 o 
   3   9   4       33.06       65.02      8.45 o 
   4   9   4      662.74      634.03     22.33 o 
   5   9   4       14.82       11.61      6.75 o 
   6   9   4        2.16       -0.12      6.73 o 
   7   9   4      440.38      440.43     22.92 o 
   8   9   4        0.13        4.32      7.12 o 
  -9  10   4       27.49       22.76      9.34 o 
  -8  10   4      103.71      116.81     10.48 o 
  -7  10   4       24.16       20.30      5.77 o 
  -6  10   4       25.83       14.77      5.17 o 
  -5  10   4        3.92        8.19      4.05 o 
  -4  10   4      334.92      289.48      9.89 o 
  -3  10   4       98.81      103.92      6.66 o 
  -2  10   4      456.16      448.18     18.62 o 
  -1  10   4       90.29      100.66      4.88 o 
   0  10   4     1714.50     1820.24     30.84 o 
   1  10   4       50.99       64.45      4.49 o 
   2  10   4      902.81      863.31     71.94 o 
   3  10   4      180.21      162.55     18.23 o 
   4  10   4     1048.65      935.11     45.11 o 
   5  10   4        0.13       -4.21     11.84 o 
   6  10   4       80.47       90.62     12.31 o 
   7  10   4       52.14       66.15      9.29 o 
   8  10   4       95.56      123.09     15.32 o 
  -9  11   4       15.00       18.88      8.75 o 
  -8  11   4       69.33       70.35     11.96 o 
  -7  11   4      261.78      253.70     14.73 o 
  -6  11   4        3.29        7.91      4.82 o 
  -5  11   4       92.38       86.66      7.87 o 
  -4  11   4       58.55       59.82      6.03 o 
  -3  11   4        9.13        6.23      3.40 o 
  -2  11   4       36.94       46.82      4.94 o 
  -1  11   4      842.70      811.63     22.37 o 
   0  11   4        6.50        8.91      2.56 o 
   1  11   4        3.56        4.38      3.23 o 
   2  11   4       77.10      103.90      9.67 o 
   3  11   4     1754.80     1662.14     39.77 o 
   4  11   4       59.61       82.68     10.39 o 
   5  11   4      291.84      270.44     17.04 o 
   6  11   4       21.54       38.14      9.59 o 
   7  11   4       72.66       69.48     12.60 o 
   8  11   4        5.50        0.12      6.01 o 
  -9  12   4        2.33       14.25      8.61 o 
  -8  12   4        2.77        5.80      7.56 o 
  -7  12   4       18.66       20.90      6.06 o 
  -6  12   4       42.40       43.57      6.75 o 
  -5  12   4      769.38      784.98     21.71 o 
  -4  12   4       22.26       32.61      6.62 o 
  -3  12   4       91.40      100.24     11.57 o 
  -2  12   4       28.74       35.79      4.55 o 
  -1  12   4      252.17      244.02     17.55 o 
   0  12   4      961.61      946.84     17.18 o 
   1  12   4        0.83        1.16      3.12 o 
   2  12   4      196.09      191.47     10.41 o 
   3  12   4      861.88      849.26     26.26 o 
   4  12   4        4.67        0.49      6.02 o 
   5  12   4        0.74        6.81      6.86 o 
   6  12   4        8.32        7.23     14.61 o 
   7  12   4        0.61      -10.67      7.11 o 
  -9  13   4        5.00       14.14      8.75 o 
  -8  13   4        0.32       -0.09      9.39 o 
  -7  13   4       61.17       50.80      7.67 o 
  -6  13   4        9.70       -0.97      5.71 o 
  -5  13   4       34.58       32.79      5.53 o 
  -4  13   4      851.24      778.03     29.77 o 
  -3  13   4       24.61       37.73      5.57 o 
  -2  13   4        4.47        8.68      4.12 o 
  -1  13   4      136.84      142.43     11.40 o 
   0  13   4        0.07       -1.15      2.31 o 
   1  13   4       10.42       11.52      4.21 o 
   2  13   4      426.21      442.87     15.24 o 
   3  13   4        1.78        1.94      6.47 o 
   4  13   4       12.88       24.27      7.35 o 
   5  13   4        1.48       -5.18      6.23 o 
   6  13   4       49.78       66.45     20.33 o 
   7  13   4        4.16        5.67      9.22 o 
  -8  14   4       38.65       25.01      9.47 o 
  -7  14   4       13.31       25.95      8.75 o 
  -6  14   4       20.54       26.78      6.24 o 
  -5  14   4      293.37      266.76     13.22 o 
  -4  14   4       10.93       16.40      4.48 o 
  -3  14   4       61.56       61.09      6.11 o 
  -2  14   4      422.14      418.14     12.16 o 
  -1  14   4      516.56      507.63     15.08 o 
   0  14   4        6.76        8.69      3.02 o 
   1  14   4       26.53       47.07      6.04 o 
   2  14   4      440.71      442.91     19.69 o 
   3  14   4      752.14      757.81     32.29 o 
   4  14   4      375.38      369.22     37.60 o 
   5  14   4       84.94       76.21     11.29 o 
   6  14   4       18.82       25.41      9.27 o 
   7  14   4        0.64       -7.96      9.63 o 
  -8  15   4       34.04       54.64     21.38 o 
  -7  15   4      105.57      112.73     16.61 o 
  -6  15   4        7.61       -1.63      7.53 o 
  -5  15   4        0.65        5.41      5.19 o 
  -4  15   4      417.64      400.19     16.81 o 
  -3  15   4       14.56       22.96      8.38 o 
  -2  15   4        0.05        4.63      4.06 o 
  -1  15   4        7.65        9.58      3.60 o 
   0  15   4      262.82      270.06     10.91 o 
   1  15   4       47.41       38.47      6.24 o 
   2  15   4       20.72       26.30      5.75 o 
   3  15   4        8.80        7.86      5.10 o 
   4  15   4       43.23       39.36      9.12 o 
   5  15   4       40.83       65.15     11.33 o 
   6  15   4      221.26      233.38     18.93 o 
   7  15   4        0.01        8.38     10.48 o 
  -8  16   4        6.77       16.95      9.01 o 
  -7  16   4        8.61        4.97     10.84 o 
  -6  16   4       39.76       51.22      8.89 o 
  -5  16   4       64.58       78.72      7.69 o 
  -4  16   4       20.49       31.73      5.61 o 
  -3  16   4      592.21      567.52     15.17 o 
  -2  16   4       56.46       50.03      6.88 o 
  -1  16   4        1.71        4.58      3.39 o 
   0  16   4        0.20        2.03      3.36 o 
   1  16   4        0.79        1.55      3.81 o 
   2  16   4      457.84      443.29     15.70 o 
   3  16   4      157.17      180.46     12.78 o 
   4  16   4        8.95       14.02      7.30 o 
   5  16   4        0.43        2.59      7.69 o 
   6  16   4       16.09       15.19      9.68 o 
   7  16   4       13.62        7.40      9.58 o 
  -8  17   4        3.02       13.11      8.46 o 
  -7  17   4       15.25       13.98      8.33 o 
  -6  17   4       12.85        5.41      7.17 o 
  -5  17   4       16.48       20.24      5.33 o 
  -4  17   4       56.07       72.38      7.24 o 
  -3  17   4       71.00       63.25      6.68 o 
  -2  17   4      126.99      120.26     14.80 o 
  -1  17   4       29.89       29.29      4.99 o 
   0  17   4        3.67        5.23      3.55 o 
   1  17   4      201.19      198.21     14.08 o 
   2  17   4        3.98        4.30      4.72 o 
   3  17   4       41.66       35.35      7.41 o 
   4  17   4       59.82       53.63      8.11 o 
   5  17   4      113.50      109.20     24.23 o 
   6  17   4       11.22       12.89      9.25 o 
  -7  18   4       45.20       52.02     11.13 o 
  -6  18   4      111.72      102.11     13.82 o 
  -5  18   4       71.99       71.25      7.55 o 
  -4  18   4      311.30      329.17     12.57 o 
  -3  18   4        8.76        8.92      4.90 o 
  -2  18   4       96.49      101.57      7.91 o 
  -1  18   4      355.35      362.34     13.03 o 
   0  18   4      255.11      241.28     13.45 o 
   1  18   4      125.01      116.69      9.68 o 
   2  18   4       23.25       22.71      6.01 o 
   3  18   4        4.83        9.08      5.76 o 
   4  18   4       48.32       54.77      8.67 o 
   5  18   4        0.01       -6.82      6.86 o 
   6  18   4       61.00       69.16     16.30 o 
  -7  19   4        0.86       16.87      8.27 o 
  -6  19   4       29.51       28.10      9.51 o 
  -5  19   4      345.64      321.07     13.47 o 
  -4  19   4      452.22      433.10     22.14 o 
  -3  19   4       23.84       24.87      7.07 o 
  -2  19   4      186.31      223.76     10.68 o 
  -1  19   4       98.76      105.38      9.71 o 
   0  19   4        5.42        4.64      4.92 o 
   1  19   4       67.00       79.71     14.94 o 
   2  19   4       91.18      108.67     10.00 o 
   3  19   4      182.17      186.95     12.89 o 
   4  19   4        0.50        1.37      5.50 o 
   5  19   4        6.70       22.14      6.79 o 
   6  19   4        1.78       -4.22      8.10 o 
  -7  20   4       16.87        7.58      8.21 o 
  -6  20   4        7.51       14.37      8.25 o 
  -5  20   4      117.02       95.31     10.63 o 
  -4  20   4        0.43        5.13      5.49 o 
  -3  20   4        7.94       11.13      4.51 o 
  -2  20   4       98.66      102.26      8.06 o 
  -1  20   4       16.24       20.05      5.70 o 
   0  20   4       17.59       18.32      8.02 o 
   1  20   4       75.83      102.18     11.44 o 
   2  20   4       57.04       65.94      8.44 o 
   3  20   4       71.68       82.68     12.46 o 
   4  20   4        1.17       -3.84      5.26 o 
   5  20   4        0.02        1.94      5.46 o 
  -6  21   4       99.93      111.65     14.60 o 
  -5  21   4       50.18       53.86      9.11 o 
  -4  21   4       18.27       21.09      5.71 o 
  -3  21   4       32.04       44.93      6.45 o 
  -2  21   4      119.83      122.11      9.30 o 
  -1  21   4       33.11       27.68      6.69 o 
   0  21   4        8.09       14.61      5.67 o 
   1  21   4       41.60       45.71      9.79 o 
   2  21   4       62.30       50.76      8.05 o 
   3  21   4       36.77       51.12     12.15 o 
   4  21   4        4.27        7.11      6.51 o 
   5  21   4        0.47        3.28      6.01 o 
  -6  22   4       30.64       47.34     11.19 o 
  -5  22   4        1.58        1.76      6.13 o 
  -4  22   4        2.15        6.49      4.87 o 
  -3  22   4      141.48      153.82     10.21 o 
  -2  22   4       26.13       32.79      7.09 o 
  -1  22   4      157.73      140.19     19.25 o 
   0  22   4        0.01        1.47      5.00 o 
   1  22   4       27.24       29.86      8.85 o 
   2  22   4        9.84       24.32      8.47 o 
   3  22   4        2.80       -3.51      5.59 o 
   4  22   4        9.04       12.05      8.98 o 
   5  22   4       26.96       45.90      8.99 o 
  -6  23   4       14.05       14.57      9.28 o 
  -5  23   4       36.62       51.85      9.30 o 
  -4  23   4       16.65       18.10      7.23 o 
  -3  23   4       10.38       18.70      5.59 o 
  -2  23   4       31.81       43.79      8.10 o 
  -1  23   4       45.05       71.40      9.64 o 
   0  23   4       10.27       17.11      6.46 o 
   1  23   4      219.02      206.98     17.44 o 
   2  23   4        4.42       13.76      8.48 o 
   3  23   4       18.00       18.13      7.09 o 
   4  23   4       50.09       71.66     10.25 o 
  -5  24   4        0.15        1.01      6.17 o 
  -4  24   4       77.57       92.89     18.35 o 
  -3  24   4        1.22        6.74      5.98 o 
  -2  24   4        0.46        6.71      6.10 o 
  -1  24   4       47.92       59.27      8.95 o 
   0  24   4        2.63       12.33      6.57 o 
   1  24   4        4.27        8.46      7.66 o 
   2  24   4        3.80        5.64      8.02 o 
   3  24   4       82.27       76.98     11.61 o 
  -4  25   4        3.62       12.60      8.03 o 
  -3  25   4      127.70      116.21     11.61 o 
  -2  25   4       24.87       30.88      7.81 o 
  -1  25   4        0.24        4.67      6.00 o 
   0  25   4       42.04       57.01      9.27 o 
   1  25   4        0.75       -0.16      8.48 o 
   2  25   4        0.57        1.64      7.84 o 
   3  25   4       20.30        3.23      7.82 o 
  -3  26   4       12.79       13.70      8.68 o 
  -2  26   4        9.93       10.74      6.19 o 
  -1  26   4        1.72        9.43      6.66 o 
   0  26   4        7.82        7.84      6.30 o 
   1  26   4       10.64       27.93     10.28 o 
   2  26   4        0.12       -2.15      7.33 o 
  -2  27   4       37.29       36.63      8.68 o 
  -1  27   4       44.96       54.78      9.82 o 
   0  27   4       17.34       11.45      7.31 o 
   1  27   4       11.81        3.51      8.28 o 
  -9   0   5      157.26      137.28     21.20 o 
  -7   0   5       99.88      104.07     16.86 o 
  -5   0   5       55.65       29.90     10.17 o 
  -3   0   5       10.09       13.03      3.07 o 
  -1   0   5     1057.21     1120.34     26.72 o 
   1   0   5      297.85      303.61     17.00 o 
   3   0   5        0.77        5.77      4.10 o 
   5   0   5       51.56       67.14     14.57 o 
   7   0   5      138.94      122.84     21.67 o 
 -10   1   5        2.97       13.08      8.96 o 
  -9   1   5       26.84       36.97     10.91 o 
  -8   1   5        6.68        5.92      8.67 o 
  -7   1   5      694.66      629.63     24.13 o 
  -6   1   5       56.08       52.61      9.00 o 
  -5   1   5       89.80       72.76      9.43 o 
  -4   1   5      251.74      222.41      6.95 o 
  -3   1   5      126.98      142.01      5.44 o 
  -2   1   5       49.53       66.80     12.31 o 
  -1   1   5     1926.01     2071.45     54.62 o 
   0   1   5     1765.37     1727.82     35.73 o 
   1   1   5       82.66       80.35     21.06 o 
   2   1   5        2.14        8.73      3.83 o 
   3   1   5        0.07        1.03      3.18 o 
   4   1   5       12.63        8.79      4.43 o 
   5   1   5      132.85      100.57     15.65 o 
   6   1   5        0.01        1.39      6.18 o 
   7   1   5      225.48      207.70     38.66 o 
   8   1   5       12.38       29.91      9.85 o 
 -10   2   5        6.05        3.93     10.26 o 
  -9   2   5       44.01       52.91     11.10 o 
  -8   2   5       66.20       60.02     10.48 o 
  -7   2   5        1.03       11.30      6.90 o 
  -6   2   5      102.01      108.91     11.39 o 
  -5   2   5       53.00       58.06      6.74 o 
  -4   2   5        7.35        2.24      2.38 o 
  -3   2   5      206.59      196.22      6.33 o 
  -2   2   5      166.28      125.32      8.33 o 
  -1   2   5     1025.12     1018.57     17.71 o 
   0   2   5      455.61      539.25     16.22 o 
   1   2   5      227.91      205.15      8.25 o 
   2   2   5       86.32       67.88      6.85 o 
   3   2   5      110.35      120.64      8.26 o 
   4   2   5      148.65      165.17     10.00 o 
   5   2   5      416.71      476.19     21.84 o 
   6   2   5        1.80       -2.12      6.60 o 
   7   2   5        0.47        8.49     13.19 o 
   8   2   5       10.00        8.08      7.87 o 
  -9   3   5        0.29       -2.48      6.71 o 
  -8   3   5       70.69       58.21     17.60 o 
  -7   3   5       43.09       54.51      9.45 o 
  -6   3   5       19.26       18.96      6.96 o 
  -5   3   5     2249.85     2084.49     32.28 o 
  -4   3   5       94.31       95.57      6.06 o 
  -3   3   5      741.22      705.14     21.83 o 
  -2   3   5       81.47       96.56      5.44 o 
  -1   3   5       70.53       85.75      5.13 o 
   0   3   5      448.25      488.64     16.80 o 
   1   3   5      823.12      834.25     17.64 o 
   2   3   5       77.16       89.70      7.26 o 
   3   3   5       11.32       29.34      7.59 o 
   4   3   5      713.26      693.89     28.86 o 
   5   3   5       57.46       67.42      7.91 o 
   6   3   5      307.15      304.87     20.95 o 
   7   3   5       46.00       62.03     18.19 o 
   8   3   5       15.16       14.80     10.44 o 
  -9   4   5        4.02        2.66      7.82 o 
  -8   4   5       23.19       26.96     12.65 o 
  -7   4   5      341.67      376.63     33.40 o 
  -6   4   5      150.86      157.49      9.90 o 
  -5   4   5        0.33       19.08      4.77 o 
  -4   4   5       16.56       15.95      4.61 o 
  -3   4   5       23.71       22.10      3.08 o 
  -2   4   5      205.04      254.80      9.91 o 
  -1   4   5      323.58      381.49      8.10 o 
   0   4   5     1031.74     1037.32     26.24 o 
   1   4   5       57.83       76.28     10.25 o 
   2   4   5       68.86       76.27      5.68 o 
   3   4   5      164.84      166.30     11.36 o 
   4   4   5      109.17      102.98     10.45 o 
   5   4   5      239.84      208.22     12.24 o 
   6   4   5       26.97       16.90     10.65 o 
   7   4   5       12.20       17.46      8.92 o 
   8   4   5        2.80       12.42      8.71 o 
  -9   5   5        1.03       10.11      8.69 o 
  -8   5   5       83.04       82.41     11.55 o 
  -7   5   5       50.57       67.87     20.29 o 
  -6   5   5      105.30      108.83      8.75 o 
  -5   5   5      617.98      540.95     20.92 o 
  -4   5   5      213.85      196.01      8.28 o 
  -3   5   5      198.91      166.32      6.06 o 
  -2   5   5       54.66       54.69      3.83 o 
  -1   5   5      183.52      168.78      5.34 o 
   0   5   5      361.59      362.94     18.47 o 
   1   5   5      471.48      418.34     11.62 o 
   2   5   5       14.43        6.39      3.10 o 
   3   5   5      385.22      380.98     22.94 o 
   4   5   5      248.24      235.57     14.45 o 
   5   5   5        0.11       -0.99      5.74 o 
   6   5   5       49.65       48.36     11.32 o 
   7   5   5       73.60      115.53     15.11 o 
   8   5   5       26.81       32.10     12.34 o 
  -9   6   5       48.49       43.14     10.43 o 
  -8   6   5       22.10       34.46     12.51 o 
  -7   6   5        8.15       21.31      7.82 o 
  -6   6   5      277.02      224.96     11.42 o 
  -5   6   5      173.39      190.82      9.60 o 
  -4   6   5       87.46      101.31      6.61 o 
  -3   6   5      584.79      572.17     20.01 o 
  -2   6   5      841.22      895.35     33.21 o 
  -1   6   5      159.39      149.39      9.48 o 
   0   6   5       16.37       10.27      2.93 o 
   1   6   5       80.04       71.24      8.81 o 
   2   6   5       18.76       20.00      6.35 o 
   3   6   5      103.53      108.80     10.28 o 
   4   6   5      241.36      253.06     29.95 o 
   5   6   5       45.37       59.32     13.18 o 
   6   6   5      485.16      511.14     18.69 o 
   7   6   5       18.33        4.40      7.34 o 
  -9   7   5        8.27       11.14      8.28 o 
  -8   7   5        1.10        6.17      7.06 o 
  -7   7   5      373.80      367.25     18.50 o 
  -6   7   5      280.43      266.53     12.39 o 
  -5   7   5      193.79      219.82     10.26 o 
  -4   7   5        5.09        9.15      3.59 o 
  -3   7   5       38.44       54.68      8.10 o 
  -2   7   5        6.32       13.88      3.39 o 
  -1   7   5        2.25        9.88      3.26 o 
   0   7   5     1470.68     1521.73     23.83 o 
   1   7   5      183.67      159.39      8.48 o 
   2   7   5      127.41      134.03     14.44 o 
   3   7   5      214.16      197.02     12.78 o 
   4   7   5      631.46      643.37     22.99 o 
   5   7   5       71.12       71.49     16.91 o 
   6   7   5       14.96       22.47      6.83 o 
   7   7   5       26.34       38.50      9.75 o 
  -9   8   5       35.11       31.45      9.75 o 
  -8   8   5       31.14       26.14      9.06 o 
  -7   8   5      267.66      251.50     13.26 o 
  -6   8   5       88.47       82.67     15.30 o 
  -5   8   5       20.60       22.59      5.65 o 
  -4   8   5      433.30      411.42     12.63 o 
  -3   8   5      969.05      888.79     42.52 o 
  -2   8   5      106.07       82.90      6.01 o 
  -1   8   5       42.07       58.99      4.42 o 
   0   8   5     1541.58     1529.95     26.82 o 
   1   8   5      347.67      352.98     12.31 o 
   2   8   5       18.93       14.99      5.94 o 
   3   8   5       25.41       21.24      6.02 o 
   4   8   5       33.85       38.79      7.84 o 
   5   8   5       19.28        8.44      7.19 o 
   6   8   5       20.00       15.11      8.23 o 
   7   8   5       52.90       48.36     16.25 o 
  -9   9   5        3.97        9.21     18.64 o 
  -8   9   5       34.83       26.36      8.46 o 
  -7   9   5        1.18        6.46      5.05 o 
  -6   9   5      150.04      144.98     10.27 o 
  -5   9   5      273.78      253.70     10.34 o 
  -4   9   5       73.91       70.52      6.34 o 
  -3   9   5       14.77       26.33      6.50 o 
  -2   9   5       36.00       37.81      4.73 o 
  -1   9   5      869.83      825.22     32.53 o 
   0   9   5      392.92      354.91     13.79 o 
   1   9   5       96.05      116.54     21.76 o 
   2   9   5       35.97       28.39      6.19 o 
   3   9   5       11.06       15.56      7.58 o 
   4   9   5       89.43       89.06     14.18 o 
   5   9   5       20.59       19.40      7.74 o 
   6   9   5      379.15      352.29     26.62 o 
   7   9   5        8.20       10.16      7.79 o 
  -9  10   5        0.26       21.81     13.52 o 
  -8  10   5       24.01       14.72      6.30 o 
  -7  10   5       85.71      103.94      9.91 o 
  -6  10   5        0.81       -5.71      3.81 o 
  -5  10   5       54.15       69.67      6.77 o 
  -4  10   5      584.74      579.48     14.83 o 
  -3  10   5      133.24      113.67      7.34 o 
  -2  10   5      139.56      172.28     10.53 o 
  -1  10   5        2.87        5.30      3.21 o 
   0  10   5       77.94       76.70      5.36 o 
   1  10   5       32.95       27.19      4.85 o 
   2  10   5      971.71      904.35     26.03 o 
   3  10   5      106.82      123.08     14.90 o 
   4  10   5       45.03       35.82     11.32 o 
   5  10   5      102.94      100.38     12.56 o 
   6  10   5       17.59       10.54      8.02 o 
   7  10   5        8.05        1.48      9.91 o 
  -9  11   5       51.14       85.91     19.32 o 
  -8  11   5       26.84       31.96      8.17 o 
  -7  11   5        6.87       11.47      5.57 o 
  -6  11   5      459.10      386.62     17.59 o 
  -5  11   5        6.76        7.93      4.93 o 
  -4  11   5      251.58      248.80     10.88 o 
  -3  11   5        0.33        0.57      3.17 o 
  -2  11   5       77.39       76.70      6.36 o 
  -1  11   5      116.70      110.28      6.98 o 
   0  11   5       55.90       74.82      6.01 o 
   1  11   5      339.10      365.43     12.77 o 
   2  11   5     1089.18     1063.83     29.33 o 
   3  11   5       78.04      102.85     11.08 o 
   4  11   5      251.12      261.04     16.22 o 
   5  11   5      308.80      279.87     20.74 o 
   6  11   5       31.63       36.79     10.11 o 
   7  11   5        0.42        8.60      8.92 o 
  -9  12   5        1.84        3.82     12.46 o 
  -8  12   5        6.22       11.75      7.64 o 
  -7  12   5        0.55       -4.37      4.97 o 
  -6  12   5       98.72      106.10      8.71 o 
  -5  12   5        0.22        1.73      3.77 o 
  -4  12   5      109.32      138.14      8.60 o 
  -3  12   5      284.48      283.31     10.69 o 
  -2  12   5       65.34       56.82      5.90 o 
  -1  12   5      278.26      306.11     14.66 o 
   0  12   5       19.02       12.80      3.80 o 
   1  12   5      487.61      445.56     17.69 o 
   2  12   5      329.06      319.01     12.75 o 
   3  12   5       10.41       -0.52      5.66 o 
   4  12   5        0.07        9.85      6.67 o 
   5  12   5        8.45       12.69      8.87 o 
   6  12   5        8.23        7.39      8.36 o 
   7  12   5      371.57      431.13     32.46 o 
  -8  13   5        3.96        1.69      7.23 o 
  -7  13   5       11.33       12.47      5.88 o 
  -6  13   5       72.42       86.16      7.96 o 
  -5  13   5       38.10       34.44      5.74 o 
  -4  13   5      123.48      138.37      8.81 o 
  -3  13   5      174.63      178.02      9.40 o 
  -2  13   5       12.04       15.98      4.17 o 
  -1  13   5      291.78      291.87     19.96 o 
   0  13   5      232.15      177.73     27.51 o 
   1  13   5       59.70       62.96      9.26 o 
   2  13   5       64.23       56.14     15.71 o 
   3  13   5       80.83       73.13     10.05 o 
   4  13   5      615.33      588.71     35.04 o 
   5  13   5       26.37       29.34      9.41 o 
   6  13   5      132.80      159.01     20.97 o 
   7  13   5       93.30      108.71     15.66 o 
  -8  14   5        4.78        3.15      7.64 o 
  -7  14   5        1.70        2.29      6.20 o 
  -6  14   5      335.76      340.09     13.51 o 
  -5  14   5      149.37      145.09      9.60 o 
  -4  14   5      567.62      491.47     14.50 o 
  -3  14   5        1.84        1.56      3.83 o 
  -2  14   5      300.03      317.83     11.79 o 
  -1  14   5      197.53      198.92     10.83 o 
   0  14   5        7.09       10.71      5.56 o 
   1  14   5      206.99      208.25     11.18 o 
   2  14   5       28.20       37.64      6.71 o 
   3  14   5       21.16       13.63      7.52 o 
   4  14   5       36.37       52.03      9.74 o 
   5  14   5       46.71       52.77     14.03 o 
   6  14   5        0.01       14.05      9.20 o 
  -8  15   5       10.20       11.59      7.96 o 
  -7  15   5       19.53       10.62      6.55 o 
  -6  15   5      155.32      156.35     10.49 o 
  -5  15   5       60.91       54.41      6.76 o 
  -4  15   5        9.97        8.23      5.19 o 
  -3  15   5       94.41       99.18      7.89 o 
  -2  15   5      230.24      230.92     10.67 o 
  -1  15   5       43.69       53.86      5.90 o 
   0  15   5       37.05       29.61      7.39 o 
   1  15   5     1053.98     1137.09     26.63 o 
   2  15   5       30.53       47.67      7.23 o 
   3  15   5      108.45       88.99     11.53 o 
   4  15   5       91.27       93.48     12.54 o 
   5  15   5        0.42       -6.17      6.85 o 
   6  15   5       10.25        1.00     11.21 o 
  -8  16   5        0.02        1.44      7.74 o 
  -7  16   5        1.01        8.49     22.63 o 
  -6  16   5       31.04       40.96      6.90 o 
  -5  16   5       48.09       42.49      9.76 o 
  -4  16   5       96.78      112.82     14.69 o 
  -3  16   5        8.71       12.36      4.56 o 
  -2  16   5       22.64       17.33      5.03 o 
  -1  16   5       12.12       19.46      5.33 o 
   0  16   5      133.31      130.48     15.16 o 
   1  16   5      202.10      214.69     35.94 o 
   2  16   5      794.35      775.13     22.24 o 
   3  16   5      278.73      270.45     15.01 o 
   4  16   5       46.37       43.40      9.62 o 
   5  16   5        3.57       18.51      8.91 o 
   6  16   5      139.07      178.11     18.10 o 
  -7  17   5        5.95        2.23      7.65 o 
  -6  17   5      113.11      120.99     10.14 o 
  -5  17   5        1.49        2.33      5.15 o 
  -4  17   5       50.59       57.96     11.14 o 
  -3  17   5      237.86      257.17     14.40 o 
  -2  17   5        6.14       11.87      7.65 o 
  -1  17   5       94.58       99.32      9.74 o 
   0  17   5       71.70       70.83     10.51 o 
   1  17   5        0.43        5.58      6.06 o 
   2  17   5        4.26       12.46      5.78 o 
   3  17   5      180.06      165.50     17.09 o 
   4  17   5        3.10        5.75      5.87 o 
   5  17   5       56.32       58.73     11.79 o 
   6  17   5        1.20       -7.95      8.11 o 
  -7  18   5        3.09       25.45      9.18 o 
  -6  18   5      122.13      143.96     10.73 o 
  -5  18   5       25.56       34.87      7.44 o 
  -4  18   5       96.36       95.33      9.40 o 
  -3  18   5       28.69       25.78      5.72 o 
  -2  18   5       36.39       36.36      5.66 o 
  -1  18   5      114.64      133.99     11.12 o 
   0  18   5       96.59       96.15     12.65 o 
   1  18   5       16.51       19.56      7.48 o 
   2  18   5      412.97      392.52     22.08 o 
   3  18   5      147.47      177.66     13.11 o 
   4  18   5      105.17       96.48     10.67 o 
   5  18   5        0.07       -1.79      7.98 o 
  -7  19   5       40.68       41.11     10.59 o 
  -6  19   5       16.47       21.51      7.57 o 
  -5  19   5        1.19       -4.47      4.50 o 
  -4  19   5       27.42       27.96      6.00 o 
  -3  19   5       33.80       56.30     13.46 o 
  -2  19   5        0.12        0.40      4.71 o 
  -1  19   5      252.08      228.73     14.02 o 
   0  19   5        0.02       -0.32      4.53 o 
   1  19   5       19.71       22.66      8.36 o 
   2  19   5       92.11      112.97     14.05 o 
   3  19   5      142.82      144.03     18.60 o 
   4  19   5        0.99        3.59      5.77 o 
   5  19   5      122.60      116.34     12.06 o 
  -6  20   5        0.47        5.07      6.56 o 
  -5  20   5        4.42        0.92      5.06 o 
  -4  20   5        3.08        0.72      4.86 o 
  -3  20   5      125.64      117.21      9.43 o 
  -2  20   5       14.62       19.75      5.96 o 
  -1  20   5       86.19      105.96     10.50 o 
   0  20   5       39.84       44.34      7.61 o 
   1  20   5       19.09       16.70      8.03 o 
   2  20   5        4.38        1.91      6.87 o 
   3  20   5        0.27        7.02      5.86 o 
   4  20   5        0.47        4.91      6.13 o 
   5  20   5       73.90       66.03     10.45 o 
  -6  21   5        1.75        3.79      6.50 o 
  -5  21   5       48.09       35.89      7.04 o 
  -4  21   5       25.19       31.14      7.63 o 
  -3  21   5       45.69       66.46      7.65 o 
  -2  21   5        7.81       13.71      5.94 o 
  -1  21   5       39.27       45.75      7.87 o 
   0  21   5        8.83        6.22      5.61 o 
   1  21   5       16.45       27.06      8.87 o 
   2  21   5        1.66        2.63      6.54 o 
   3  21   5      127.42       96.03     13.92 o 
   4  21   5        8.04       11.86      6.81 o 
  -5  22   5        8.96       11.33      8.92 o 
  -4  22   5        2.70       12.40      5.51 o 
  -3  22   5       29.88       27.27      7.41 o 
  -2  22   5      228.09      199.99     14.24 o 
  -1  22   5       34.87       32.91      7.62 o 
   0  22   5       80.10       96.50     10.79 o 
   1  22   5       22.51       25.68     15.72 o 
   2  22   5       11.12       10.56      9.49 o 
   3  22   5       77.13       80.64     13.06 o 
   4  22   5       76.96       76.58     10.79 o 
  -5  23   5        0.53        2.09      5.71 o 
  -4  23   5       25.64       37.94      6.94 o 
  -3  23   5       48.44       42.95      8.21 o 
  -2  23   5      148.75      171.81     13.85 o 
  -1  23   5       21.25       12.21      6.34 o 
   0  23   5      100.65      126.03     18.59 o 
   1  23   5        1.01        5.67      7.51 o 
   2  23   5      147.29      132.97     15.76 o 
   3  23   5      107.28      105.88     18.41 o 
  -4  24   5        7.19        6.37      5.41 o 
  -3  24   5        0.52        2.53      6.06 o 
  -2  24   5        2.14       17.44      6.85 o 
  -1  24   5        5.73       -3.06      5.64 o 
   0  24   5        8.38        3.44      7.57 o 
   1  24   5      187.14      184.69     25.50 o 
   2  24   5        0.83       -7.88      7.36 o 
  -3  25   5       28.17       38.81      8.13 o 
  -2  25   5        6.02        7.78      6.52 o 
  -1  25   5       16.39       27.34      7.92 o 
   0  25   5        2.08        3.70      7.88 o 
   1  25   5        0.14       11.08      8.42 o 
  -2  26   5        5.52        6.26      6.85 o 
  -1  26   5        0.01       -1.29      6.41 o 
   0  26   5       10.03       23.11     14.68 o 
  -8   0   6        7.67        2.70     10.21 o 
  -6   0   6     1505.80     1502.54     56.63 o 
  -4   0   6      161.82      175.54     14.17 o 
  -2   0   6       19.83       33.15      6.18 o 
   0   0   6       34.21       39.02      7.77 o 
   4   0   6     2090.88     1988.35     71.47 o 
   6   0   6       20.79       16.52     12.90 o 
  -9   1   6       10.25       13.08     11.47 o 
  -8   1   6       70.57       84.73     12.36 o 
  -7   1   6       10.06        6.76      8.31 o 
  -6   1   6        0.32       19.03      7.66 o 
  -5   1   6     1178.40     1192.30     26.67 o 
  -4   1   6      114.89      115.12      7.15 o 
  -3   1   6      204.38      199.08     12.73 o 
  -2   1   6      849.67      848.03     16.77 o 
  -1   1   6      311.26      332.94      9.79 o 
   0   1   6      670.88      715.97     17.45 o 
   1   1   6     1091.42     1045.50     58.21 o 
   2   1   6       54.98       45.17      6.54 o 
   3   1   6       40.17       30.62      6.45 o 
   4   1   6       43.54       43.26      8.97 o 
   5   1   6      327.16      396.47     43.40 o 
   6   1   6      119.20      129.23     15.89 o 
   7   1   6      355.88      563.43     40.17 o 
  -9   2   6        3.66       17.76      8.69 o 
  -8   2   6        0.00        4.67      7.35 o 
  -7   2   6      153.73      163.36     15.06 o 
  -6   2   6       53.74       68.84     10.43 o 
  -5   2   6     1049.51      945.82     23.41 o 
  -4   2   6      194.46      208.41      8.71 o 
  -3   2   6       13.21       12.40      3.54 o 
  -2   2   6       87.11      113.50      6.54 o 
  -1   2   6      199.75      194.23     10.50 o 
   0   2   6       20.38       39.81      5.81 o 
   1   2   6      779.84      740.57     17.63 o 
   2   2   6      944.13      957.16     20.74 o 
   3   2   6        9.97        9.37      5.30 o 
   4   2   6       60.07       60.25      9.56 o 
   5   2   6        8.06       16.18     12.51 o 
   6   2   6       14.57       28.36     13.69 o 
   7   2   6       83.46       76.41     15.65 o 
  -9   3   6       12.79       16.09      8.73 o 
  -8   3   6       87.87       64.09     11.36 o 
  -7   3   6        6.48       -1.07      6.91 o 
  -6   3   6      121.27      122.60     22.24 o 
  -5   3   6       85.92       98.00     25.37 o 
  -4   3   6      144.27      144.65      9.58 o 
  -3   3   6      161.02      182.30      7.87 o 
  -2   3   6       51.34       54.02      4.99 o 
  -1   3   6       52.28       47.95      4.72 o 
   0   3   6     1130.47     1079.56     37.05 o 
   1   3   6       12.99       25.29      4.47 o 
   2   3   6      283.91      265.97     12.24 o 
   3   3   6       78.53       61.18      8.43 o 
   4   3   6      274.38      258.00     14.99 o 
   5   3   6       13.12       15.81      7.26 o 
   6   3   6       52.20       49.01     10.96 o 
   7   3   6       46.40       35.52     11.40 o 
  -9   4   6       34.30       32.25      9.77 o 
  -8   4   6       19.74       28.92      9.01 o 
  -7   4   6      118.55      118.39     13.29 o 
  -6   4   6      735.04      683.73     24.91 o 
  -5   4   6       26.29       30.43     10.17 o 
  -4   4   6       44.55       41.01      5.02 o 
  -3   4   6      651.50      656.14     21.81 o 
  -2   4   6        5.31        8.14      3.11 o 
  -1   4   6       31.26       30.82      3.62 o 
   0   4   6      618.74      613.97     17.11 o 
   1   4   6      138.07      135.13     15.25 o 
   2   4   6        0.48        0.07      4.02 o 
   3   4   6      432.52      396.87     19.37 o 
   4   4   6        1.01       -0.49      5.30 o 
   5   4   6        1.22       13.50      7.38 o 
   6   4   6       98.92       78.00     14.27 o 
   7   4   6       27.78       40.51     11.08 o 
  -9   5   6        8.39        5.97      8.13 o 
  -8   5   6       29.93       29.61      9.60 o 
  -7   5   6        1.94        3.07      6.75 o 
  -6   5   6        0.30        6.80      6.65 o 
  -5   5   6      415.05      393.01     14.79 o 
  -4   5   6       50.05       54.43      5.63 o 
  -3   5   6        3.15        8.54      3.34 o 
  -2   5   6      413.11      424.39     13.63 o 
  -1   5   6        6.20        9.17      3.13 o 
   0   5   6     1446.12     1385.89     33.45 o 
   1   5   6       10.38       39.15      5.28 o 
   2   5   6      160.67      135.34     10.30 o 
   3   5   6       13.72       10.37      7.87 o 
   4   5   6       17.23        9.48      8.14 o 
   5   5   6       37.92       34.74      9.45 o 
   6   5   6      506.24      500.58     25.16 o 
   7   5   6        0.38        6.75      8.71 o 
  -9   6   6       17.43       11.83      9.09 o 
  -8   6   6        1.09        5.20      7.42 o 
  -7   6   6       91.53       73.94     11.42 o 
  -6   6   6        1.91        5.51      5.29 o 
  -5   6   6     1039.34      949.55     25.82 o 
  -4   6   6      183.50      180.28      8.85 o 
  -3   6   6       27.93       27.78      4.49 o 
  -2   6   6       35.11       34.10      8.31 o 
  -1   6   6      130.29      128.73      8.10 o 
   0   6   6       60.87       49.98      4.93 o 
   1   6   6      837.29      808.82     16.58 o 
   2   6   6      277.96      251.84     14.01 o 
   3   6   6      324.10      276.08     14.35 o 
   4   6   6       76.69       53.86     11.52 o 
   5   6   6      148.53      152.39     14.20 o 
   6   6   6        2.02       14.02      8.67 o 
   7   6   6      139.48      180.39     19.13 o 
  -9   7   6        6.14        0.38      8.14 o 
  -8   7   6        4.28        7.57      7.68 o 
  -7   7   6        7.06       16.82      7.92 o 
  -6   7   6       31.44       46.98      7.57 o 
  -5   7   6       48.44       57.73     10.95 o 
  -4   7   6       56.30       61.85      6.16 o 
  -3   7   6      215.64      202.38      9.03 o 
  -2   7   6       29.09       20.32      4.92 o 
  -1   7   6        0.02       -1.06      3.61 o 
   0   7   6       11.17       20.18      3.82 o 
   1   7   6       43.16       45.98      7.34 o 
   2   7   6      375.43      371.44     15.75 o 
   3   7   6      235.80      208.84     16.64 o 
   4   7   6        0.52        3.78      6.04 o 
   5   7   6      123.11      158.43     14.40 o 
   6   7   6      195.17      211.26     19.20 o 
   7   7   6      163.20      243.88     21.82 o 
  -9   8   6       20.83       24.19      9.13 o 
  -8   8   6       18.86       20.75     14.46 o 
  -7   8   6        0.00        6.82      7.64 o 
  -6   8   6      131.13      132.49     11.66 o 
  -5   8   6      624.07      561.50     22.97 o 
  -4   8   6       33.66       46.97      5.75 o 
  -3   8   6      388.01      412.63     12.13 o 
  -2   8   6        4.07       13.44      3.79 o 
  -1   8   6      219.66      209.37     10.63 o 
   0   8   6      163.93      171.11      9.50 o 
   1   8   6       50.81       53.27      6.31 o 
   2   8   6      405.19      397.79     22.05 o 
   3   8   6     1370.50     1270.40     34.36 o 
   4   8   6      336.94      331.50     17.00 o 
   5   8   6        3.63        8.81      7.45 o 
   6   8   6        0.01       -3.04     12.08 o 
  -9   9   6        2.66       18.85      9.02 o 
  -8   9   6        0.03       10.84      8.01 o 
  -7   9   6        2.57        0.82      7.35 o 
  -6   9   6        1.07        9.26      4.38 o 
  -5   9   6        2.52       12.04      4.65 o 
  -4   9   6       24.45       34.63      5.37 o 
  -3   9   6      171.10      164.68      8.79 o 
  -2   9   6      293.53      239.22      9.69 o 
  -1   9   6        0.59        5.79      4.18 o 
   0   9   6       13.99       15.79      4.65 o 
   1   9   6      383.78      370.44     17.10 o 
   2   9   6      741.10      700.19     22.93 o 
   3   9   6        0.04        5.32      5.94 o 
   4   9   6       73.46       67.10     18.14 o 
   5   9   6       49.20       87.39     16.38 o 
   6   9   6       12.63       14.12      9.45 o 
  -8  10   6       27.11       37.94     11.72 o 
  -7  10   6       18.74       36.46      9.81 o 
  -6  10   6      271.68      246.61     13.73 o 
  -5  10   6       85.47       84.03      7.61 o 
  -4  10   6        4.41        5.18      4.03 o 
  -3  10   6       29.44       33.55      5.13 o 
  -2  10   6      130.47      131.99      8.18 o 
  -1  10   6        0.15       -0.95      3.97 o 
   0  10   6        0.59        4.47      4.13 o 
   1  10   6       50.81       54.55      6.72 o 
   2  10   6      270.44      254.61     12.32 o 
   3  10   6       24.49       15.99      6.49 o 
   4  10   6      154.94      128.01     22.72 o 
   5  10   6       10.37        3.34      7.94 o 
   6  10   6       48.66       39.66     10.57 o 
  -8  11   6        1.95        5.73      7.82 o 
  -7  11   6        8.90        4.92      7.65 o 
  -6  11   6        0.04        1.00      4.46 o 
  -5  11   6      157.38      150.38      9.49 o 
  -4  11   6       40.94       44.04      7.26 o 
  -3  11   6      149.79      147.40     10.41 o 
  -2  11   6      165.91      182.06      9.40 o 
  -1  11   6      127.48      147.24      9.82 o 
   0  11   6       17.27       21.16      9.80 o 
   1  11   6      641.92      638.62     23.83 o 
   2  11   6      345.95      364.00     19.44 o 
   3  11   6      180.37      191.64     14.27 o 
   4  11   6        0.07       -1.13      6.42 o 
   5  11   6      156.85      171.88     16.26 o 
   6  11   6       19.56       26.05     10.14 o 
  -8  12   6        7.46       15.08      8.20 o 
  -7  12   6       12.39       10.29      6.17 o 
  -6  12   6       97.15       82.63      8.15 o 
  -5  12   6       60.76       54.42      6.67 o 
  -4  12   6        1.45        1.92      3.99 o 
  -3  12   6      288.50      278.23     26.62 o 
  -2  12   6        0.79        8.99      4.20 o 
  -1  12   6        0.94        2.82      4.49 o 
   0  12   6      550.56      614.05     35.33 o 
   1  12   6      901.19      895.23     38.72 o 
   2  12   6       28.24       20.41      5.50 o 
   3  12   6       55.05       73.20     15.17 o 
   4  12   6        5.62       -1.30      6.66 o 
   5  12   6      156.48      151.69     29.58 o 
   6  12   6       10.72       14.57      9.19 o 
  -8  13   6        1.37        4.95      7.87 o 
  -7  13   6       19.88       34.07      7.60 o 
  -6  13   6       67.05       91.32      8.60 o 
  -5  13   6       41.15       35.03      5.95 o 
  -4  13   6        6.65        9.49      4.45 o 
  -3  13   6      404.41      382.99     18.63 o 
  -2  13   6      217.89      225.22     10.91 o 
  -1  13   6        4.43       10.95      5.25 o 
   0  13   6      182.12      173.98     14.44 o 
   1  13   6      124.35      105.90     12.09 o 
   2  13   6       90.32       85.12      9.70 o 
   3  13   6        0.43        9.82      5.07 o 
   4  13   6        0.97        0.21      6.60 o 
   5  13   6      113.57      114.14     14.29 o 
   6  13   6       76.78       96.66     14.36 o 
  -8  14   6        6.99       20.09      8.93 o 
  -7  14   6        5.67        2.35      5.96 o 
  -6  14   6      126.19      122.45      9.88 o 
  -5  14   6       14.37       11.65      4.87 o 
  -4  14   6      120.29      126.30     11.98 o 
  -3  14   6        2.45       10.90      5.48 o 
  -2  14   6        3.29        7.26      4.09 o 
  -1  14   6        5.81        8.38      6.52 o 
   0  14   6       36.97       38.93      8.58 o 
   1  14   6        3.05        6.52      7.77 o 
   2  14   6       93.32       83.20     11.67 o 
   3  14   6      420.57      380.67     15.74 o 
   4  14   6       68.47       62.50     26.20 o 
   5  14   6       23.95       42.92     13.43 o 
  -7  15   6       30.50       45.93      8.40 o 
  -6  15   6       60.02       67.13      8.11 o 
  -5  15   6        2.56        2.77      4.64 o 
  -4  15   6       15.52       11.81      4.95 o 
  -3  15   6       70.54       82.92      7.87 o 
  -2  15   6        0.03        1.37      3.97 o 
  -1  15   6       25.37       34.26      8.45 o 
   0  15   6       20.40       19.57      7.27 o 
   1  15   6        3.53        7.62      6.65 o 
   2  15   6        0.76        3.47      5.82 o 
   3  15   6       86.63       94.13     11.02 o 
   4  15   6       83.66      115.35     13.90 o 
   5  15   6        6.28       -7.03      7.89 o 
  -7  16   6        5.40        8.25      6.55 o 
  -6  16   6       12.68        5.67      5.39 o 
  -5  16   6       96.04       92.29      8.80 o 
  -4  16   6       15.65       18.11      6.63 o 
  -3  16   6        0.18       -2.36      4.03 o 
  -2  16   6        1.33        1.09      4.11 o 
  -1  16   6       28.14       40.97      7.43 o 
   0  16   6        9.41        9.33      6.85 o 
   1  16   6       11.03       19.20      7.61 o 
   2  16   6       26.97       26.90     11.83 o 
   3  16   6       61.58       62.79     13.65 o 
   4  16   6        2.89       -7.13      4.75 o 
   5  16   6        4.10       -5.66      8.42 o 
  -7  17   6        2.75       10.15      7.80 o 
  -6  17   6        0.08        0.70      5.05 o 
  -5  17   6        1.75        3.62      5.02 o 
  -4  17   6        5.93       11.14      5.03 o 
  -3  17   6       89.43       85.88      8.19 o 
  -2  17   6      137.71      149.90     12.08 o 
  -1  17   6       66.39       69.12      9.24 o 
   0  17   6      195.87      180.82     16.17 o 
   1  17   6      404.50      406.95     27.66 o 
   2  17   6       73.23       73.46     11.76 o 
   3  17   6       65.26       53.98     10.45 o 
   4  17   6      150.25      158.91     12.95 o 
   5  17   6        8.46       14.72     11.04 o 
  -6  18   6       28.33       35.39      7.08 o 
  -5  18   6       76.09      105.01      9.55 o 
  -4  18   6      145.05      130.84     10.25 o 
  -3  18   6       42.05       53.53     12.13 o 
  -2  18   6        2.24       10.65      7.05 o 
  -1  18   6       10.68       13.21      5.85 o 
   0  18   6       52.69       43.02      9.64 o 
   1  18   6      192.63      212.34     17.99 o 
   2  18   6       33.95       34.19      9.56 o 
   3  18   6        0.28       -8.83      6.00 o 
   4  18   6        2.36        7.62      6.01 o 
  -6  19   6       22.05       24.33      8.17 o 
  -5  19   6        0.24       -2.44      5.02 o 
  -4  19   6      137.70      134.75     11.10 o 
  -3  19   6        0.51        4.78      4.82 o 
  -2  19   6      114.38      126.94     12.13 o 
  -1  19   6        9.15       15.97      6.46 o 
   0  19   6        4.98        6.36      7.13 o 
   1  19   6        7.82        4.49      6.67 o 
   2  19   6       30.23       23.12     10.34 o 
   3  19   6       18.79       12.00      8.33 o 
   4  19   6       13.10       16.16      8.68 o 
  -6  20   6        2.92        9.13      6.00 o 
  -5  20   6        2.74       -2.81      4.94 o 
  -4  20   6       42.49       55.68     11.28 o 
  -3  20   6       75.61       56.67     20.63 o 
  -2  20   6       22.91       29.47      7.50 o 
  -1  20   6       29.66       26.29      7.20 o 
   0  20   6        1.16       -2.26      6.58 o 
   1  20   6       27.83       14.51      7.73 o 
   2  20   6        9.63       24.76      8.98 o 
   3  20   6        0.54       16.08      8.51 o 
  -5  21   6       33.54       51.14     11.03 o 
  -4  21   6       10.25       24.88      7.22 o 
  -3  21   6        0.04        3.57      5.87 o 
  -2  21   6        1.99        2.50      5.64 o 
  -1  21   6       20.77       15.07      8.42 o 
   0  21   6        3.78        2.25      7.28 o 
   1  21   6        9.57       -0.15      8.87 o 
   2  21   6        0.01       -4.57      6.02 o 
   3  21   6       32.70       45.33     10.98 o 
  -4  22   6       21.57       37.93      9.30 o 
  -3  22   6       48.72       55.84     15.04 o 
  -2  22   6       19.81       30.96     11.55 o 
  -1  22   6        1.62        7.90      5.98 o 
   0  22   6       27.17       33.66     10.04 o 
   1  22   6        3.02        3.32     10.75 o 
   2  22   6       74.99       81.88     13.28 o 
  -4  23   6       17.40       24.08      7.94 o 
  -3  23   6       19.24       21.77      7.02 o 
  -2  23   6       91.53       88.31     11.13 o 
  -1  23   6       14.69       23.25      7.71 o 
   0  23   6        7.72        6.16      7.70 o 
   1  23   6       38.11       61.01     12.28 o 
   2  23   6        0.08       -1.56      7.78 o 
  -3  24   6        3.19        6.19      6.78 o 
  -2  24   6       29.43       20.74      7.39 o 
  -1  24   6       22.29       12.86      6.94 o 
   0  24   6       22.48       33.70     10.00 o 
  -9   0   7       16.48        9.45     12.32 o 
  -7   0   7      126.26       97.25     18.26 o 
  -5   0   7      188.81      177.73     21.61 o 
  -3   0   7       39.78       34.70      6.92 o 
  -1   0   7       28.93       22.60      7.66 o 
   1   0   7      967.93      857.59     35.63 o 
   3   0   7      352.61      380.41     26.93 o 
   5   0   7       12.43       27.20     13.65 o 
  -9   1   7       18.20       23.96      9.92 o 
  -8   1   7       23.01       17.04      8.78 o 
  -7   1   7       57.65       53.89     14.42 o 
  -6   1   7       40.39       47.90      9.70 o 
  -5   1   7        0.05        4.08      5.04 o 
  -4   1   7       64.76       69.81     16.31 o 
  -3   1   7       85.80       92.61     12.95 o 
  -2   1   7      140.83      155.70     10.36 o 
  -1   1   7       26.44       31.77      4.68 o 
   0   1   7       24.04       42.48      8.75 o 
   1   1   7      840.96      901.31     25.90 o 
   2   1   7       36.02       31.36      6.21 o 
   3   1   7      160.65      157.06     14.04 o 
   4   1   7       37.83       31.50      9.83 o 
   5   1   7        6.59       17.10      8.39 o 
   6   1   7      177.26      240.27     21.35 o 
  -9   2   7       31.24       54.40     11.99 o 
  -8   2   7        8.89       16.54      8.60 o 
  -7   2   7        7.71       17.50      8.28 o 
  -6   2   7       53.85       62.23     10.65 o 
  -5   2   7       36.15       36.69      6.85 o 
  -4   2   7        0.15        5.13      4.45 o 
  -3   2   7      381.84      352.58     17.65 o 
  -2   2   7      416.26      338.36     18.12 o 
  -1   2   7     1084.66      956.58     19.23 o 
   0   2   7       94.94      121.09      7.43 o 
   1   2   7      289.50      283.93     13.59 o 
   2   2   7      491.85      487.61     18.29 o 
   3   2   7       20.99       10.04     10.17 o 
   4   2   7       61.89       85.13     11.87 o 
   5   2   7       34.50       15.43      8.57 o 
   6   2   7       48.25       47.52     11.63 o 
  -9   3   7        1.65       12.59     18.88 o 
  -8   3   7       17.23       15.75      8.65 o 
  -7   3   7       43.37       41.12      9.91 o 
  -6   3   7       57.56       36.70      7.59 o 
  -5   3   7       71.56       50.93      7.56 o 
  -4   3   7      301.99      300.51     14.84 o 
  -3   3   7       47.19       30.13      9.36 o 
  -2   3   7       49.67       43.94      6.18 o 
  -1   3   7      582.12      552.16     15.58 o 
   0   3   7      439.67      424.51     12.80 o 
   1   3   7      303.79      302.42     19.93 o 
   2   3   7      212.25      220.33     23.45 o 
   3   3   7      238.14      231.25     27.61 o 
   4   3   7        0.04        2.99     11.16 o 
   5   3   7      182.14      181.93     27.03 o 
   6   3   7        0.39       10.04      9.14 o 
  -8   4   7        0.07        3.40      7.99 o 
  -7   4   7       30.37       20.05      8.55 o 
  -6   4   7      103.36       98.16     18.67 o 
  -5   4   7        1.05       -2.23      4.74 o 
  -4   4   7       66.93       61.83      7.65 o 
  -3   4   7        0.10        2.81      4.43 o 
  -2   4   7      307.34      287.51     12.01 o 
  -1   4   7       10.88       25.27      4.37 o 
   0   4   7      280.84      284.69     11.96 o 
   1   4   7       95.88      125.96      8.60 o 
   2   4   7      318.36      300.83     18.41 o 
   3   4   7        1.32        4.14      5.22 o 
   4   4   7       93.44      142.33     20.65 o 
   5   4   7      154.38      172.76     17.33 o 
   6   4   7        1.53       -0.53      8.16 o 
  -8   5   7       10.22        2.80      8.00 o 
  -7   5   7      304.95      286.06     19.45 o 
  -6   5   7       64.04       47.69      7.96 o 
  -5   5   7       13.75        5.89      6.67 o 
  -4   5   7       42.60       57.63      7.57 o 
  -3   5   7       18.80        4.54      4.38 o 
  -2   5   7       92.70       94.40      8.51 o 
  -1   5   7      561.75      505.10     15.85 o 
   0   5   7       10.71       14.09      4.74 o 
   1   5   7      205.31      213.32     11.05 o 
   2   5   7     1759.75     1529.04     56.71 o 
   3   5   7      115.45      118.09     11.34 o 
   4   5   7        4.78        4.20     10.82 o 
   5   5   7       29.24       60.03     11.61 o 
   6   5   7        1.07        7.05      8.59 o 
  -8   6   7        4.30       25.71      9.69 o 
  -7   6   7       98.82       91.97     18.65 o 
  -6   6   7        0.96        1.68      5.35 o 
  -5   6   7      102.24      118.59     10.47 o 
  -4   6   7       16.57       10.01      7.17 o 
  -3   6   7       58.66       50.53      6.95 o 
  -2   6   7       11.46        9.23      4.92 o 
  -1   6   7        3.24        7.17      4.49 o 
   0   6   7      204.85      224.54     11.46 o 
   1   6   7      167.26      174.17     10.52 o 
   2   6   7      210.32      177.31     27.24 o 
   3   6   7        7.01        3.29      5.49 o 
   4   6   7       83.30       99.84     31.33 o 
   5   6   7       14.70        1.60     11.67 o 
   6   6   7        1.74        3.60      8.44 o 
  -8   7   7       10.01       12.69      9.16 o 
  -7   7   7      104.14       99.05     13.08 o 
  -6   7   7       85.41       81.25      9.67 o 
  -5   7   7       13.84        9.21      7.03 o 
  -4   7   7        0.52        2.59      6.54 o 
  -3   7   7        2.82        1.40      4.74 o 
  -2   7   7       73.48       73.26      7.98 o 
  -1   7   7       21.03       24.15      5.45 o 
   0   7   7        5.60       16.56      5.95 o 
   1   7   7      116.99       98.95     16.52 o 
   2   7   7      216.91      197.52     37.61 o 
   3   7   7       59.72       71.11     10.87 o 
   4   7   7      207.02      212.12     15.89 o 
   5   7   7       15.94       18.70     13.45 o 
   6   7   7      108.35      136.87     16.81 o 
  -8   8   7       69.92       58.40     11.15 o 
  -7   8   7       25.72       45.41     11.28 o 
  -6   8   7       30.41       43.50      8.01 o 
  -5   8   7      150.74      148.79     12.11 o 
  -4   8   7       50.51       50.56      9.64 o 
  -3   8   7        1.11        4.08      3.65 o 
  -2   8   7       13.04        4.96      4.72 o 
  -1   8   7      124.04      110.26     11.37 o 
   0   8   7      363.79      369.57     56.66 o 
   1   8   7      132.50      105.93     11.35 o 
   2   8   7      312.78      352.43     63.69 o 
   3   8   7      291.84      310.59     26.32 o 
   4   8   7       40.15       62.16     13.40 o 
   5   8   7      118.53      132.33     22.32 o 
   6   8   7       10.83       24.84     10.41 o 
  -8   9   7        3.68        7.12      8.03 o 
  -7   9   7      117.46      136.75     37.99 o 
  -6   9   7        3.42        6.80      5.88 o 
  -5   9   7       47.42       73.77      9.06 o 
  -4   9   7       96.18       83.27     10.04 o 
  -3   9   7       86.06      106.08      8.51 o 
  -2   9   7      157.90      139.66     11.86 o 
  -1   9   7        0.01       -4.58      4.01 o 
   0   9   7     1414.18     1322.20     38.02 o 
   1   9   7        8.56        8.42      5.74 o 
   2   9   7       33.66       34.82      6.30 o 
   3   9   7        2.61        5.04      6.42 o 
   4   9   7       31.89       47.00     10.38 o 
   5   9   7        4.38       11.43      8.61 o 
  -8  10   7        0.14       -2.15      7.87 o 
  -7  10   7        1.91       12.39      8.18 o 
  -6  10   7        6.59        7.43      6.20 o 
  -5  10   7       36.22       41.22      7.83 o 
  -4  10   7        0.72        3.68      4.13 o 
  -3  10   7      154.92      162.01      9.60 o 
  -2  10   7       36.95       36.59      6.66 o 
  -1  10   7        2.58        8.45      4.88 o 
   0  10   7       19.81       42.84     23.65 o 
   1  10   7      177.03      175.41     14.45 o 
   2  10   7      175.56      163.24     45.47 o 
   3  10   7        2.62       23.47      7.78 o 
   4  10   7       14.27       11.74      7.81 o 
   5  10   7       67.90       62.26     11.71 o 
  -8  11   7       22.10       26.06     17.07 o 
  -7  11   7       52.42       62.49     11.46 o 
  -6  11   7      154.17      137.91     18.52 o 
  -5  11   7       27.40       22.01      5.25 o 
  -4  11   7       22.95       33.00      5.79 o 
  -3  11   7       54.67       54.78      6.61 o 
  -2  11   7       18.97       22.35      6.59 o 
  -1  11   7      113.37      130.07     26.69 o 
   0  11   7      133.47      171.04     22.84 o 
   1  11   7       24.12       24.89      7.40 o 
   2  11   7      153.69      145.20     13.99 o 
   3  11   7      574.96      520.16     22.41 o 
   4  11   7       22.71       27.44      9.49 o 
   5  11   7       74.35      113.62     14.43 o 
  -7  12   7       18.28       27.19      9.34 o 
  -6  12   7        0.00        6.17      6.39 o 
  -5  12   7        1.88        2.62      4.70 o 
  -4  12   7        3.48       -0.96      4.00 o 
  -3  12   7       23.93       25.46      5.42 o 
  -2  12   7       59.01       63.77      8.99 o 
  -1  12   7       56.76       55.74     13.19 o 
   0  12   7       82.21      101.07     19.22 o 
   1  12   7      139.61      172.32     20.31 o 
   2  12   7        0.44        8.84      6.61 o 
   3  12   7       41.12       47.35     16.51 o 
   4  12   7       30.33       33.94      9.54 o 
   5  12   7        0.04       -6.85      7.87 o 
  -7  13   7        3.32        8.96      8.66 o 
  -6  13   7       14.23       10.27      6.78 o 
  -5  13   7        0.55        2.76      4.70 o 
  -4  13   7       61.30       53.24      7.02 o 
  -3  13   7        2.39        3.09      5.96 o 
  -2  13   7      170.57      171.75     11.80 o 
  -1  13   7      116.36      125.89     17.32 o 
   0  13   7       63.55       60.42     10.72 o 
   1  13   7       19.04       23.36     12.60 o 
   2  13   7        5.68       -0.18      5.91 o 
   3  13   7        3.07       11.80      7.71 o 
   4  13   7       66.15       82.11     12.84 o 
   5  13   7      192.47      196.62     17.94 o 
  -7  14   7       10.65       24.12     11.11 o 
  -6  14   7       69.92       74.77     11.14 o 
  -5  14   7       83.26       97.03      9.12 o 
  -4  14   7       15.59       12.39      5.16 o 
  -3  14   7        0.00        1.09      4.40 o 
  -2  14   7       61.32       96.68     12.97 o 
  -1  14   7       38.16       61.18     12.34 o 
   0  14   7      106.04      109.17     17.46 o 
   1  14   7        6.76        3.52      6.58 o 
   2  14   7       11.94        4.53      6.44 o 
   3  14   7      141.33      129.12     14.91 o 
   4  14   7      235.41      253.06     33.50 o 
  -7  15   7        0.02       -2.67      6.42 o 
  -6  15   7        0.50        9.03      5.41 o 
  -5  15   7        8.15       14.97      5.65 o 
  -4  15   7       26.33       29.03      6.17 o 
  -3  15   7        4.48        4.88      5.17 o 
  -2  15   7       25.18       24.70      7.03 o 
  -1  15   7       31.06       33.96     14.47 o 
   0  15   7      221.49      262.05     21.25 o 
   1  15   7       45.27       38.21      9.65 o 
   2  15   7       89.78       76.83     12.29 o 
   3  15   7       83.46      106.79     13.79 o 
   4  15   7       32.64       69.06     16.30 o 
  -6  16   7        0.21        4.19      5.16 o 
  -5  16   7        6.07        2.16      4.91 o 
  -4  16   7        1.46        0.22      4.83 o 
  -3  16   7        9.90       10.43      5.09 o 
  -2  16   7       64.00       82.01     10.21 o 
  -1  16   7       99.58      108.32     14.25 o 
   0  16   7       84.95       52.81     11.10 o 
   1  16   7       36.68       41.15     10.00 o 
   2  16   7      139.66      123.10     18.82 o 
   3  16   7        5.90       16.32      8.25 o 
   4  16   7       12.05       21.66     11.14 o 
  -6  17   7        1.13       -2.52      5.20 o 
  -5  17   7        3.34        8.10      5.75 o 
  -4  17   7        0.23        4.57      6.21 o 
  -3  17   7       83.08       92.91     12.54 o 
  -2  17   7       79.41       97.57     10.94 o 
  -1  17   7      115.46      114.58     14.96 o 
   0  17   7       38.17       50.89     10.98 o 
   1  17   7        8.52       -2.73      7.26 o 
   2  17   7       44.91       46.97     10.93 o 
   3  17   7        1.03       -2.61      6.15 o 
  -6  18   7        2.89       10.18      5.97 o 
  -5  18   7        0.07       11.16      5.92 o 
  -4  18   7        9.84       13.65      5.94 o 
  -3  18   7       23.18       26.75      7.51 o 
  -2  18   7        8.02       -0.15      6.64 o 
  -1  18   7        0.42        9.15      7.22 o 
   0  18   7        2.00        4.62      7.48 o 
   1  18   7        0.83        4.66      6.91 o 
   2  18   7       31.01       42.24     16.93 o 
   3  18   7       16.19       17.84      9.40 o 
  -5  19   7        5.48       16.16      6.37 o 
  -4  19   7        6.97       18.36      6.08 o 
  -3  19   7        6.40       24.63      7.87 o 
  -2  19   7       26.14       29.58      9.67 o 
  -1  19   7       50.92       47.95     11.06 o 
   0  19   7        5.84       -0.25      7.04 o 
   1  19   7       36.07       40.54     10.43 o 
   2  19   7       17.02       30.74      9.74 o 
  -4  20   7        6.90        1.50      6.32 o 
  -3  20   7       13.47        9.87      8.17 o 
  -2  20   7       46.66       45.01      8.93 o 
  -1  20   7       48.92       70.48     16.69 o 
   0  20   7       76.27       83.01     21.59 o 
   1  20   7       53.68       70.85     12.87 o 
   2  20   7       13.94       14.11      8.44 o 
  -4  21   7        0.01        6.79      6.46 o 
  -3  21   7       42.92       32.63     15.55 o 
  -2  21   7       10.49        9.61      6.48 o 
  -1  21   7       27.47       41.28     10.98 o 
   0  21   7        0.00        5.36      7.76 o 
   1  21   7       13.30       14.07      8.42 o 
  -3  22   7        1.68        2.94      6.46 o 
  -2  22   7        7.28        5.77      6.27 o 
  -1  22   7        0.03        2.59      7.94 o 
   0  22   7        0.00       14.69      8.46 o 
  -8   0   8        9.44       10.89     12.73 o 
  -6   0   8      296.36      252.07     26.90 o 
  -4   0   8      208.92      223.98     23.21 o 
  -2   0   8       74.17       85.89     13.18 o 
   0   0   8       43.00       34.78      7.76 o 
   2   0   8      390.67      396.35     26.62 o 
   4   0   8        0.48       -0.58      9.66 o 
  -8   1   8        4.37       14.94      8.91 o 
  -7   1   8      106.78      107.51     14.23 o 
  -6   1   8       18.58       20.87      8.87 o 
  -5   1   8       48.00       75.57     11.69 o 
  -4   1   8       32.82       36.65      8.88 o 
  -3   1   8       42.30       28.10      5.97 o 
  -2   1   8        0.52        2.69      4.37 o 
  -1   1   8      238.89      262.19     10.27 o 
   0   1   8      267.94      228.13     10.43 o 
   1   1   8        2.21        5.26      4.61 o 
   2   1   8       60.20       73.76     15.22 o 
   3   1   8       32.18       44.75      9.62 o 
   4   1   8       15.59       25.65      9.41 o 
   5   1   8      125.77      164.69     18.16 o 
  -8   2   8        0.00        0.19      8.30 o 
  -7   2   8        9.78       19.76      8.92 o 
  -6   2   8       40.29       35.26     10.16 o 
  -5   2   8        6.68       10.42      7.36 o 
  -4   2   8      107.88       94.33      9.20 o 
  -3   2   8      115.96       77.82     11.33 o 
  -2   2   8       80.02       93.49      8.79 o 
  -1   2   8       23.84       25.63      6.00 o 
   0   2   8      114.57      115.02     11.56 o 
   1   2   8      269.97      283.64     10.89 o 
   2   2   8       87.51       93.69      9.97 o 
   3   2   8        1.14       -5.00      6.32 o 
   4   2   8       20.90       25.67     11.43 o 
   5   2   8        0.94       -7.16      7.98 o 
  -8   3   8        1.23       -0.59      8.51 o 
  -7   3   8        5.98       21.30      8.87 o 
  -6   3   8        0.09        5.31      7.63 o 
  -5   3   8      106.88      110.20     11.07 o 
  -4   3   8       24.97       41.51      7.14 o 
  -3   3   8       14.09       10.55      5.06 o 
  -2   3   8      498.52      459.62     15.90 o 
  -1   3   8       13.73       19.92      5.54 o 
   0   3   8       23.30       24.00      7.32 o 
   1   3   8        6.88        8.23      6.10 o 
   2   3   8      342.30      307.57     16.61 o 
   3   3   8        0.34       -6.25      8.57 o 
   4   3   8       34.92       25.59      9.43 o 
   5   3   8      122.71      142.50     16.61 o 
  -8   4   8        1.26       -2.23      7.84 o 
  -7   4   8        2.07       12.70      8.57 o 
  -6   4   8        8.61       14.78      6.42 o 
  -5   4   8       63.12       72.01      8.83 o 
  -4   4   8        7.41       14.45      6.45 o 
  -3   4   8        0.40        6.93      4.87 o 
  -2   4   8      157.29      148.27     15.66 o 
  -1   4   8        9.74       16.96      7.03 o 
   0   4   8      100.18      112.09      9.55 o 
   1   4   8       50.38       58.79     30.16 o 
   2   4   8        6.31       15.72      5.56 o 
   3   4   8      119.19      128.92     19.11 o 
   4   4   8        1.91        6.93      7.63 o 
   5   4   8        9.30       23.69     13.89 o 
  -8   5   8        9.64       20.65     11.61 o 
  -7   5   8       40.87       44.79     10.20 o 
  -6   5   8       67.00       55.13      8.77 o 
  -5   5   8       20.07       29.40      7.24 o 
  -4   5   8        0.00       -0.92      7.80 o 
  -3   5   8      242.09      205.63     20.07 o 
  -2   5   8       10.52       38.55      6.68 o 
  -1   5   8       15.33       22.41      5.69 o 
   0   5   8      962.68      943.49     26.43 o 
   1   5   8      136.80      151.07     14.22 o 
   2   5   8       43.99       37.79     10.31 o 
   3   5   8        0.17       -1.24      5.68 o 
   4   5   8       50.51       77.17     17.72 o 
   5   5   8       11.73       18.33     11.23 o 
  -8   6   8        3.73       18.69      9.00 o 
  -7   6   8        7.68        3.37      8.65 o 
  -6   6   8       24.10       23.79      7.45 o 
  -5   6   8        0.17        5.98      5.69 o 
  -4   6   8        6.84        7.98      5.29 o 
  -3   6   8        0.32       -1.55      4.79 o 
  -2   6   8        1.35        9.92      5.12 o 
  -1   6   8      161.26      166.03     11.12 o 
   0   6   8        0.11        0.88      6.14 o 
   1   6   8      321.25      262.31     25.63 o 
   2   6   8        3.02       10.07      8.02 o 
   3   6   8        0.03       -2.99      5.77 o 
   4   6   8        4.10        5.46     11.30 o 
   5   6   8       44.29       45.28     11.64 o 
  -7   7   8       16.42        8.71      8.06 o 
  -6   7   8       66.60       77.17     10.05 o 
  -5   7   8      105.80      112.46     11.26 o 
  -4   7   8       67.80       61.72      9.34 o 
  -3   7   8       19.57       20.34      6.08 o 
  -2   7   8        6.18       11.83      5.59 o 
  -1   7   8       41.80       43.00      6.90 o 
   0   7   8        0.41       15.38      7.37 o 
   1   7   8       94.10       76.12     16.66 o 
   2   7   8       63.87       58.52      9.78 o 
   3   7   8       13.72       22.22      7.75 o 
   4   7   8      178.00      203.36     24.75 o 
  -7   8   8        4.96        8.84      8.34 o 
  -6   8   8       11.89       13.90      6.60 o 
  -5   8   8        2.96        1.60      5.61 o 
  -4   8   8       42.53       42.15      7.87 o 
  -3   8   8       61.25       63.83      8.16 o 
  -2   8   8       97.51       89.49     15.92 o 
  -1   8   8       93.88      102.91      9.77 o 
   0   8   8      435.35      434.07     21.17 o 
   1   8   8       61.23       84.61     11.45 o 
   2   8   8       13.03        8.03      6.07 o 
   3   8   8        8.10        5.73      9.49 o 
   4   8   8        0.21       -0.47      7.37 o 
  -7   9   8       28.89       30.41      8.26 o 
  -6   9   8       13.47       16.43      7.67 o 
  -5   9   8       33.28       25.41      7.30 o 
  -4   9   8       42.17       38.28      7.60 o 
  -3   9   8        1.77        1.00      5.21 o 
  -2   9   8        2.12        4.54      5.16 o 
  -1   9   8      154.67      174.37     15.91 o 
   0   9   8      217.04      246.31     18.42 o 
   1   9   8      154.07      125.89     18.59 o 
   2   9   8       29.92       26.97     11.49 o 
   3   9   8        0.17       11.33     10.55 o 
   4   9   8        9.78       17.08     15.80 o 
  -7  10   8       42.92       36.49      8.18 o 
  -6  10   8       82.52       98.39     11.07 o 
  -5  10   8        0.20        4.42      6.11 o 
  -4  10   8        2.51       11.08      6.19 o 
  -3  10   8       88.72      105.22     12.28 o 
  -2  10   8      163.94      177.09     12.35 o 
  -1  10   8      116.20      135.53     14.55 o 
   0  10   8       12.46       11.33      7.78 o 
   1  10   8      454.21      416.94     45.77 o 
   2  10   8       20.36       14.61      7.41 o 
   3  10   8       38.58       42.67      9.74 o 
   4  10   8       44.22       56.25     14.98 o 
  -7  11   8       41.47       63.36      9.75 o 
  -6  11   8        2.29       -4.14      5.86 o 
  -5  11   8        0.02        2.95      6.43 o 
  -4  11   8       88.91       79.47      9.98 o 
  -3  11   8      129.88      149.26     17.32 o 
  -2  11   8        9.92       24.14      7.81 o 
  -1  11   8      223.62      210.27     17.71 o 
   0  11   8       92.82      133.26     22.19 o 
   1  11   8       10.41       17.34      8.19 o 
   2  11   8       10.52       16.29      7.57 o 
   3  11   8       26.32       29.27      9.01 o 
   4  11   8        0.35       -2.08     10.41 o 
  -6  12   8        8.14       13.07      7.16 o 
  -5  12   8        1.45        4.34      6.02 o 
  -4  12   8       82.18       97.15     10.81 o 
  -3  12   8       19.91       11.70      6.41 o 
  -2  12   8       19.25       21.15      8.73 o 
  -1  12   8       78.54       88.96     31.25 o 
   0  12   8       23.46       27.77      8.64 o 
   1  12   8        3.24       10.33      7.24 o 
   2  12   8       91.70       71.16     13.06 o 
   3  12   8        7.58       18.94      8.48 o 
   4  12   8        6.55        4.81     11.84 o 
  -6  13   8        0.74        0.57      9.90 o 
  -5  13   8        9.61       18.30      7.47 o 
  -4  13   8        3.98        5.48      5.02 o 
  -3  13   8       74.71       69.18      9.33 o 
  -2  13   8      129.00       84.48     12.85 o 
  -1  13   8      357.49      347.39     22.54 o 
   0  13   8       28.85       40.74     10.08 o 
   1  13   8       83.63       78.21     12.12 o 
   2  13   8       10.32       11.13      7.69 o 
   3  13   8       85.05       94.14     13.98 o 
  -6  14   8        2.66        3.32      6.32 o 
  -5  14   8        0.69       -3.85      6.03 o 
  -4  14   8       20.85       23.32      6.24 o 
  -3  14   8        0.35       -0.65      5.72 o 
  -2  14   8       46.55       45.72     13.36 o 
  -1  14   8       70.76       55.74     11.80 o 
   0  14   8       10.83       10.71      8.46 o 
   1  14   8       87.94       95.38     13.67 o 
   2  14   8        8.02       -0.90      7.32 o 
   3  14   8        2.26        3.96      7.83 o 
  -5  15   8       14.44        7.92      8.20 o 
  -4  15   8        7.81       14.27      6.16 o 
  -3  15   8       20.53        6.11      7.70 o 
  -2  15   8       53.30       72.23     12.88 o 
  -1  15   8      171.00      200.87     27.65 o 
   0  15   8       31.62       27.93      9.57 o 
   1  15   8       75.95       68.33     12.14 o 
   2  15   8       19.54       29.65     13.18 o 
   3  15   8        5.11       12.35      8.75 o 
  -5  16   8        2.18        2.67      5.21 o 
  -4  16   8        0.12        5.89      5.57 o 
  -3  16   8       43.98       38.68      8.64 o 
  -2  16   8       45.17       45.68     11.61 o 
  -1  16   8       46.70       61.50     12.77 o 
   0  16   8        9.76       10.32      8.09 o 
   1  16   8       68.85       75.22     12.92 o 
   2  16   8        3.86        5.47     14.13 o 
  -5  17   8        2.52        3.93      5.73 o 
  -4  17   8      131.84      133.13     12.91 o 
  -3  17   8        4.33       14.44      8.21 o 
  -2  17   8        5.31       -2.12     10.41 o 
  -1  17   8       48.97       52.72     13.11 o 
   0  17   8      108.74      127.88     21.71 o 
   1  17   8        0.07        4.72      7.59 o 
   2  17   8        4.06        7.28     13.18 o 
  -4  18   8        0.65       -7.01      6.08 o 
  -3  18   8        5.32        6.51      6.35 o 
  -2  18   8        1.24        4.98     12.19 o 
  -1  18   8        4.60       25.38      9.93 o 
   0  18   8       35.54       55.04     15.21 o 
   1  18   8        1.14        8.33      7.89 o 
  -3  19   8        6.27        9.25      6.86 o 
  -2  19   8       48.67       23.51     21.01 o 
  -1  19   8       10.20        7.47      8.65 o 
   0  19   8        7.76       22.07     10.36 o 
  -7   0   9        5.72       16.59     12.22 o 
  -5   0   9        0.04       -3.55      8.98 o 
  -3   0   9      558.72      472.47     30.24 o 
  -1   0   9        4.38        8.36      9.01 o 
   1   0   9      315.71      326.07     26.83 o 
   3   0   9      161.47      184.05     24.78 o 
  -7   1   9       22.80       31.26     10.75 o 
  -6   1   9        3.92       12.53      8.36 o 
  -5   1   9       55.68       51.29     10.87 o 
  -4   1   9       22.89       14.18      7.82 o 
  -3   1   9       19.87       27.41      8.21 o 
  -2   1   9      116.45      105.34     12.18 o 
  -1   1   9        5.22        9.49      5.34 o 
   0   1   9       96.33       91.34      9.40 o 
   1   1   9       19.09       24.41      6.65 o 
   2   1   9        1.36      -10.24      6.83 o 
   3   1   9        3.50       12.45      8.21 o 
  -7   2   9        4.82       13.48      9.01 o 
  -6   2   9        7.91        9.89      8.24 o 
  -5   2   9        0.43        3.01      7.23 o 
  -4   2   9       27.86       15.13     14.64 o 
  -3   2   9       86.25       94.59     12.20 o 
  -2   2   9       19.31       32.76      6.80 o 
  -1   2   9        0.00       -1.16      4.62 o 
   0   2   9       12.41       16.52      7.60 o 
   1   2   9        0.19        7.96      8.69 o 
   3   2   9       51.12       68.51     11.81 o 
  -7   3   9        0.27        0.46      7.48 o 
  -6   3   9        2.59       -7.65      7.15 o 
  -5   3   9        8.02       21.55      8.66 o 
  -4   3   9        9.82       12.47      7.84 o 
  -3   3   9       12.73       14.46      5.89 o 
  -2   3   9       10.11        9.81      5.62 o 
  -1   3   9       13.24       15.29      6.85 o 
   0   3   9        0.82       11.09      7.27 o 
   1   3   9       15.79       20.53      8.43 o 
   3   3   9       13.69       18.70     12.36 o 
  -7   4   9       18.70       28.26     10.40 o 
  -6   4   9       27.46       18.73     10.09 o 
  -5   4   9        0.03        5.32      7.11 o 
  -4   4   9       36.16       41.40      9.90 o 
  -3   4   9       11.58       19.94      6.67 o 
  -2   4   9        1.08        8.25      5.36 o 
  -1   4   9        0.49       -2.80      4.87 o 
   0   4   9        1.12       11.26      9.64 o 
   1   4   9      193.65      203.13     17.11 o 
   2   4   9       26.62       28.49      7.75 o 
  -7   5   9        0.40        0.88     12.22 o 
  -6   5   9        1.66        6.09      8.25 o 
  -5   5   9        1.92       -4.21      7.22 o 
  -4   5   9       43.73       51.17      8.50 o 
  -3   5   9      173.91      188.44     17.73 o 
  -2   5   9       40.04       38.94      7.41 o 
  -1   5   9       63.15       70.49      8.83 o 
   0   5   9        9.19        2.57      7.92 o 
   1   5   9       38.57       34.27     13.14 o 
   2   5   9       18.93       19.43     17.63 o 
  -6   6   9       35.45       39.99     10.46 o 
  -5   6   9        6.26        0.50      6.80 o 
  -4   6   9       47.14       39.74      8.07 o 
  -3   6   9       16.86       23.85      6.97 o 
  -2   6   9       62.75       57.72      8.43 o 
  -1   6   9        0.65       -4.68      6.50 o 
   0   6   9       23.48        8.73      7.61 o 
   1   6   9       39.92       41.44     13.41 o 
   2   6   9      194.70      201.18     16.44 o 
  -6   7   9       12.66       11.79      6.72 o 
  -5   7   9        2.12       -4.18      6.31 o 
  -4   7   9        8.57        5.66      6.41 o 
  -3   7   9       26.57       25.12      7.07 o 
  -2   7   9       49.19       52.70      8.16 o 
  -1   7   9      100.20       88.29     12.51 o 
   0   7   9        3.15       -1.43      6.82 o 
   1   7   9        0.05       -4.11      5.65 o 
   2   7   9        0.48       -0.43      6.09 o 
  -6   8   9        3.75        2.12      7.01 o 
  -5   8   9        8.54       19.65      7.69 o 
  -4   8   9        8.62        2.35      6.08 o 
  -3   8   9       57.41       66.02     12.04 o 
  -2   8   9       95.45      102.58     10.63 o 
  -1   8   9       64.21       67.96     11.81 o 
   0   8   9        0.06        4.04      7.48 o 
   1   8   9        3.09       13.23      7.03 o 
   2   8   9        0.74        8.34      6.83 o 
   3   8   9       58.22       64.32     11.62 o 
  -6   9   9        1.97        2.04      8.57 o 
  -5   9   9        7.45       15.09      8.75 o 
  -4   9   9        5.36       -3.39      5.72 o 
  -3   9   9        0.12        0.85      5.98 o 
  -2   9   9       55.93       82.31     22.56 o 
  -1   9   9        5.24       10.68      7.51 o 
   0   9   9        6.38        2.09      7.70 o 
   1   9   9       55.63       51.75     10.63 o 
   2   9   9        2.31        2.22      6.85 o 
   3   9   9       47.67       48.78     10.87 o 
  -6  10   9        6.34        1.07      6.35 o 
  -5  10   9        0.13        2.50      6.28 o 
  -4  10   9        0.48        5.82      6.54 o 
  -3  10   9        3.47       10.39      6.26 o 
  -2  10   9        4.98        9.21      7.77 o 
  -1  10   9        3.47       12.91     14.78 o 
   0  10   9       32.00       51.44     16.49 o 
   1  10   9       11.96       28.27      8.85 o 
   2  10   9       17.05        6.00      6.92 o 
  -5  11   9       22.59       27.78     17.43 o 
  -4  11   9        3.95        3.96      6.43 o 
  -3  11   9      117.06      130.50     12.47 o 
  -2  11   9        0.00       -0.47      7.06 o 
  -1  11   9      134.23      147.51     17.92 o 
   0  11   9        9.79       25.29     13.35 o 
   1  11   9       16.83       12.12      7.89 o 
   2  11   9        5.49       15.79      8.58 o 
  -5  12   9        0.65       -5.04      6.50 o 
  -4  12   9       38.81       49.71      9.03 o 
  -3  12   9        8.18       24.56      9.03 o 
  -2  12   9        5.53       20.98      9.15 o 
  -1  12   9       23.01       24.74     16.26 o 
   0  12   9        0.04        9.64      8.45 o 
   1  12   9        8.63        2.13      9.83 o 
   2  12   9       58.05       56.78     11.48 o 
  -5  13   9        7.26       14.86      7.66 o 
  -4  13   9        0.04        4.85      6.47 o 
  -3  13   9       12.29       11.71      8.60 o 
  -2  13   9       13.84       37.61     11.54 o 
  -1  13   9       79.14       98.27     17.25 o 
   0  13   9      145.79      136.74     17.15 o 
   1  13   9       14.70       17.38      8.71 o 
  -4  14   9        1.66       12.66      7.20 o 
  -3  14   9       13.87       18.86      9.30 o 
  -2  14   9      120.66      126.83     19.59 o 
  -1  14   9       17.67       18.23     12.53 o 
   0  14   9       10.07       18.20      9.20 o 
   1  14   9        4.88        1.90      7.72 o 
  -3  15   9        3.46        7.70      8.23 o 
  -2  15   9       19.34       21.18     16.44 o 
  -1  15   9       19.24       25.99     17.42 o 
   0  15   9       65.26       79.04     22.97 o 
  -2  16   9        3.94        6.51     11.50 o 
  -1  16   9       28.19       58.31     13.70 o 
  -4   0  10        1.24       27.75     13.28 o 
  -2   0  10        0.02        4.51     10.48 o 
  -5   1  10        1.00        2.90      8.14 o 
  -4   1  10        5.72       11.17      8.21 o 
  -3   1  10        5.71       13.17      8.54 o 
  -2   1  10       16.88       18.97     15.89 o 
  -1   1  10        0.00       -2.51      8.65 o 
   0   1  10        2.91      -14.75      9.83 o 
  -5   2  10        0.67       12.51      8.61 o 
  -4   2  10        0.12       21.10      9.23 o 
  -3   2  10       18.38       40.95     10.17 o 
  -2   2  10        0.00        2.02      7.73 o 
  -1   2  10       40.09       63.71     14.88 o 
   0   2  10       42.90       73.90     17.54 o 
   1   2  10       15.83       47.72     15.74 o 
  -5   3  10        2.21       -1.95      7.84 o 
  -4   3  10        1.56        3.78      7.56 o 
  -3   3  10        3.85       20.45      9.74 o 
  -2   3  10        0.67        3.32     10.99 o 
  -1   3  10       28.60       26.83     12.49 o 
   0   3  10        0.60        1.27      7.57 o 
   1   3  10        3.36        5.50     11.74 o 
  -5   4  10       26.02       23.40      9.15 o 
  -4   4  10        0.83       13.48      8.73 o 
  -3   4  10       21.98       12.40     11.30 o 
  -2   4  10        8.62       11.77     10.68 o 
  -1   4  10       14.92       21.59      9.39 o 
   0   4  10        5.57        5.76      8.50 o 
   1   4  10        6.60        8.02     11.37 o 
  -5   5  10        5.30       12.79      8.12 o 
  -4   5  10        0.00        4.00      8.60 o 
  -3   5  10        0.67        3.73      7.61 o 
  -2   5  10       56.32       76.41     10.25 o 
  -1   5  10        0.60       10.30      8.18 o 
   0   5  10        5.17       13.26      9.81 o 
   1   5  10       15.58       19.05      8.26 o 
  -5   6  10       15.94       10.02      8.25 o 
  -4   6  10        2.72        3.19      8.93 o 
  -3   6  10        0.30        5.06      6.25 o 
  -2   6  10       18.34       26.18      9.41 o 
  -1   6  10        5.46       10.45      8.33 o 
   0   6  10        1.80        1.19      8.12 o 
   1   6  10       28.00       31.95      9.85 o 
  -4   7  10       21.29       27.87      9.26 o 
  -3   7  10        0.55        8.03      6.96 o 
  -2   7  10       15.58       20.41      9.05 o 
  -1   7  10       15.09        2.81     12.78 o 
   0   7  10        7.24        2.90      8.08 o 
   1   7  10        4.20       15.49      8.17 o 
  -4   8  10        2.09        7.07      6.98 o 
  -3   8  10        0.14        3.66      6.85 o 
  -2   8  10       14.38        9.56      9.51 o 
  -1   8  10       25.06       33.32      9.90 o 
   0   8  10        0.71        1.26      8.12 o 
  -3   9  10        0.02        6.76      8.10 o 
  -2   9  10        9.78        8.49      8.01 o 
  -1   9  10       16.23       39.66     10.67 o 
   0   9  10       26.87       26.83     15.05 o 
  -3  10  10        4.36        3.06      8.18 o 
  -2  10  10        4.88       -2.05      7.82 o 
  -1  10  10      123.46      129.02     16.35 o 
                                                 
